# Supplementary material for: An integrated genomic and transcriptomic survey of mucormycosis-causing fungi
Source: Nat Commun. 2016 Jul 22;7:12218. doi: 10.1038/ncomms12218 (PMC4961843; doi:10.1038/ncomms12218)
Supplement: Supplementary Data 1 — Isolate Information. [file ncomms12218-s2.xlsx]

## Sheet: Metadata
Supplementary Data 1. Isolate Information.
Taxon	NCBI BioProject	NCBI BioSample	Sample source	Isolation source	Year	Location
Apophysomyces elegans CDC-B7760	PRJNA184884	SAMN02351510	CDC	Environmental: soil	1977	India: Uttar Pradesh
Apophysomyces trapeziformis CDC-B9324	PRJNA184883	SAMN02351504	CDC	Human right thigh	2011	Missouri, USA
Basidiobolus heterosporus CDC-B8920	PRJNA211915	SAMN02371514	CDC	Environmental: plant debris	1966	India
Basidiobolus meristosporus CDC-B9252	PRJNA211908	SAMN02371520	CDC	Human eye	2011	Saudi Arabia
Cokeromyces recurvatus CDC-B5483	PRJNA211901	SAMN02370952	CDC	Human: peritoneal fluid	1994	South Carolina, USA
Conidiobolus incongruus CDC-B7586	PRJNA211906	SAMN02371512	CDC	Human: subcutaneous mass	1982	Thailand
Cunninghamella bertholletiae 175	PRJNA186025	SAMN02352534	Harbor-UCLA	Sputum	?	?
Cunninghamella bertholletia CDC-B7461	PRJNA211905	SAMN02370953	CDC	Human: heart autopsy	1979	New York, USA
Cunninghamella elegans CDC-B9769	PRJNA184885	SAMN02351511	CDC	Human muscle	2013	Massachusettes, USA
Lichthiemia corymbifera CDC-B2541*	PRJNA211916	SAMN02370965	CDC	Environmental: plate contaminant	1977	Wisconsin, USA
Lichthiemia corymbifera CDC-B5792*	PRJNA211910	SAMN02370993	CDC	Human: sputum	1997	USA: New Mexico
Lichtheimia corymbifera 008-049*	PRJNA186023	SAMN02352518	Harbor-UCLA	DEFET study	2008
Lichtheimia ramosa CDC-B5399*	PRJNA184882	SAMN02351503	CDC	Human: gluteal abscess	1992	India
Mucor circinelloides CDC-B8987*	PRJNA184880	SAMN02351363	CDC	Human BL line	2010	USA: Georgia
Mucor indicus CDC-B7402*	PRJNA211904	SAMN02370966	CDC	Human: unknown	2008	USA: Georgia
Mucor racemosus CDC-B9645*	PRJNA211902	SAMN02371509	CDC	Environmental: clean room floor	2012	Florida, USA
Mucor velutinous CDC-B5328*	PRJNA184878	SAMN02351331	CDC	Human: nasal	1993	South Carolina, USA
Rhizomucor variabilis CDC-B7584	PRJNA211914	SAMN02370991	CDC	Human: back of hand	1989	China
Rhizopus oryzae NRRL 21396	PRJNA186015	SAMN02352525	Harbor-UCLA	Ethmois sinus of diabetic	1974	New York, USA
Rhizopus oryzae HUMC 02	PRJNA186018	SAMN02352651	Harbor-UCLA	Sinus	?	California, USA
Rhizopus oryzae CDC-B7407	PRJNA184879	SAMN02347467	CDC	Nasal cavity	2008	Georgia, USA
Rhizopus oryzae NRRL 13440	PRJNA186013	SAMN02352532	Harbor-UCLA	Tracheal biopsy	1964	North Carolina, USA
Rhizopus oryzae 99-892	PRJNA186020	SAMN02352643	Harbor-UCLA	Lung transplant	?	Texas, USA
Rhizopus oryzae 99-133	PRJNA186016	SAMN02371529	Harbor-UCLA	Bone marrow	?	Texas, USA
Rhizopus oryzae 97-1192 (formerly Mucor racemosus)	PRJNA186024	SAMN02352524	Harbor-UCLA	Bronchial wash	?	?
Rhizopus delemar NRRL 18148	PRJNA186014	SAMN02371500	Harbor-UCLA	Sinus	1970	New York, USA
Rhizopus delemar NRRL 21789	PRJNA186017	SAMN02352533	Harbor-UCLA	Leukemia patient	1976	Michigan, USA
Rhizopus delemar 99-880	PRJNA13066	SAMN02953598	?	Fatal mucormycosis	?	?
Rhizopus delemar NRRL 21446	PRJNA186022	SAMN02352652	Harbor-UCLA	Face biopsy	1974	Maryland, USA
Rhizopus delemar NRRL 21447	PRJNA186021	SAMN02353302	Harbor-UCLA	Brain and ear	1974	McGill University, Canada
Rhizopus delemar NRRL 21477	PRJNA186019	SAMN02352650	Harbor-UCLA	Face biopsy	1974	Maryland, USA
Mucor racemosus CDC-B9738 (formerly Rhizopus microsporus)	PRJNA211903	SAMN02371020	CDC	Human abdomen	2012	Georgia, USA
Rhizopus microsporus var. rhizopodiformis CDC-B7455	PRJNA211913	SAMN02370961	CDC	Liver	1992	Australia
Rhizopus microsporus var. chinensis CCTCC M201021	PRJNA179339	SAMN02981482	Jiangnan University	Traditional leaven for Chinese liquor	2001	Jiangsu, China
Rhizopus stolonifer CDC-B9770	PRJNA184886	SAMN02352512	CDC	Environmental: contaminated product	2012	Massachusettes, USA
Saksenaea oblongisporus CDC-B3353	PRJNA211918	SAMN02370959	CDC	Human: unknown	1980	Minnesota, USA
Saksenaea vasiformis CDC-B4078	PRJNA184887	SAMN02352517	CDC	Human: sphenoid membrane	1985	Utah, USA
Syncephalastrum monosporum CDC-B8922	PRJNA211907	SAMN02370995	CDC	Human: unknown
Syncephalastrum racemosum CDC-B6101	PRJNA184881	SAMN02351489	CDC	Human: unknown	2001	Ohio, USA
Umbelopsis isabellina CDC-B7317	PRJNA211912	SAMN02370994	CDC	Human: right leg	2007	North Carolina, USA
Mortierella alpina CDC-B6842*	PRJNA211911	SAMN02370960	CDC	Human: skin of leg lesion	2004	Minnesota, USA
* Genome sequence previously published by our group.
