# Supplementary material for: An integrated genomic and transcriptomic survey of mucormycosis-causing fungi
Source: Nat Commun. 2016 Jul 22;7:12218. doi: 10.1038/ncomms12218 (PMC4961843; doi:10.1038/ncomms12218)
Supplement: Supplementary Data 3 — Top 20 MEME motifs identified. [file ncomms12218-s4.xlsx]

## Sheet: 20 MEME motifs secreted protein
Supplementary Data 3. For each motif, the member protein with the lowest e-value for that motif is displayed.
Depicted are the top 20 motifs identified by our MEME search.
Please refer to Supplementary Figure 1 for Logos representing each motif.
Motif no.	mRNA id	Locus identifier	e-value	Sites	Width	Regex	Summary annotation	Annotation
1	IGS-99-880.mRNA.16098.1	IGS-99-880_05098	5.4e-486	38	25	H[EH][IL][AC][VS]HT[WY]SH[PK]E[ML]T[TG]L[TS]N[EQ][EQ][VI][VL]A[EQ][LM]	Chitin deacetylase	GO:0004099; F:chitin deacetylase activity; IEA:UniProtKB-EC; GO:0005975; P:carbohydrate metabolic process; IEA:InterPro
2	IGS-99-880.mRNA.2669.1	IGS-99-880_12813	4.3e-496	38	25	DD[RN]V[RL][AW][IV][AL][WT]Q[LM][GN][LYM][RT][TV][VI][LI]W[ND][LE]D[TS][ND]DW	Chitin deacetylase	GO:0004099; F:chitin deacetylase activity; IEA:UniProtKB-EC; GO:0006032; P:chitin catabolic process; IEA:UniProtKB-KW; GO:0000272; P:polysaccharide catabolic process; IEA:UniProtKB-KW
3	IGS-99-880.mRNA.852.1	IGS-99-880_11717	1.1e-425	31	25	Y[WY]T[LE][KR]AIKE[VA]TGVTPK[YC]WRPP[YQ]GD[VI]	Chitin deacetylase	GO:0004099; F:chitin deacetylase activity; IEA:UniProtKB-EC; GO:0006032; P:chitin catabolic process; IEA:UniProtKB-KW; GO:0000272; P:polysaccharide catabolic process; IEA:UniProtKB-KW
4	IGS-99-880.mRNA.2632.1	IGS-99-880_12793	4.9e-366	22	25	E[HQ][DH]N[ESN][GES]W[TE]S[ES][HD][VP][DY][MV]E[YP][PV]THANDAEW
5	IGS-99-880.mRNA.2587.1	IGS-99-880_12771	2.9e-345	25	25	D[LV]R[IPA]DD[IV][KQ][VIA]I[GA][AS][LM]GDS[IA][MLT]AG[FT][ASG][MSI][LM]G	N/A	N/A
6	IGS-99-880.mRNA.1374.1	IGS-99-880_12010	1.6e-342	25	25	[PF][SEG][KLI][GND][YNV][EFQ][TN][DA]WK[MF]I[TN][IV]QIG[ST][NI][DE][QVM]C[SVT][SA]C	N/A	N/A
7	IGS-99-880.mRNA.1374.1	IGS-99-880_12010	1.8e-359	25	25	E[FYG]RG[SIL]S[YF][GAV][IG]GGD[TPE][DNG]A[IL]T[LFV][PA]N[FY]IK[YHK]Y	N/A	N/A
8	IGS-99-880.mRNA.11397.1	IGS-99-880_05829	8.6e-328	50	25	H[KT]TT[TS][EKT]KSTTTE[KT][PS]T[ST]T[HT][KT][TS]T[TS][KE][KES][ST]	Cell wall protein DAN4	GO:0031225; C:anchored component of membrane; IEA:UniProtKB-KW; GO:0005576; C:extracellular region; IEA:UniProtKB-KW; GO:0009277; C:fungal-type cell wall; IDA:SGD; GO:0006950; P:response to stress; IEA:InterPro
9	IGS-99-880.mRNA.1374.1	IGS-99-880_12010	8.2e-310	25	25	LNAA[QL]S[GA][AGS][TML][SA][MSI]NL[PNQ][YVH][EQ][LI][DQ][YH][LI][IAL][PKS][RTE]MK	N/A	N/A
10	IGS-99-880.mRNA.15000.1	IGS-99-880_07641	2.8e-285	21	25	P[YAD]CWWS[DA][TS][NT]C[VT][KT]PKASY[LI][PN][EPA]DIYIC	Chitin deacetylase	GO:0004099; F:chitin deacetylase activity; IEA:UniProtKB-EC; GO:0006032; P:chitin catabolic process; IEA:UniProtKB-KW; GO:0000272; P:polysaccharide catabolic process; IEA:UniProtKB-KW
11	IGS-99-880.mRNA.852.1	IGS-99-880_11717	2.7e-361	38	25	GHIVLEH[ED][LVI][NY]N[KA]T[VM]NM[ATL][IME][KP]WL[PI][KE][LIY][QKV]	Chitin deacetylase	GO:0004099; F:chitin deacetylase activity; IEA:UniProtKB-EC; GO:0006032; P:chitin catabolic process; IEA:UniProtKB-KW; GO:0000272; P:polysaccharide catabolic process; IEA:UniProtKB-KW
12	IGS-99-880.mRNA.1374.1	IGS-99-880_12010	1.1e-310	24	25	P[ED][AT][YF][GSA][KTS][YNH][VI][ED][AE][AM][VL]E[RY][IV]R[KNA][EN][IV]P[NR][TV][VIL]VN	N/A	N/A
13	IGS-99-880.mRNA.2669.1	IGS-99-880_12813	2.3e-244	44	15	[PK]G[VDT]W[GA]LT[YF]DDGPY[NE][YS]	Chitin deacetylase	GO:0004099; F:chitin deacetylase activity; IEA:UniProtKB-EC; GO:0006032; P:chitin catabolic process; IEA:UniProtKB-KW; GO:0000272; P:polysaccharide catabolic process; IEA:UniProtKB-KW
14	IGS-99-880.mRNA.13402.1	IGS-99-880_01064	6.8e-313	49	25	GTP[GP]Q[ST][FL]K[VLA][DI][FL]DTG[ST][ST][DL]LW[VLF][PA]S[TS][VL][CA]	Saccharopepsin	GO:0000324; C:fungal-type vacuole; IDA:SGD; GO:0000328; C:fungal-type vacuole lumen; TAS:SGD;GO:0004190; F:aspartic-type endopeptidase activity; IEA:UniProtKB-KW; GO:0008233; F:peptidase activity; IDA:SGD; GO:0006914; P:autophagy; IMP:SGD; GO:0009267; P:cellular response to starvation; IMP:SGD; GO:0016237; P:microautophagy; IMP:SGD; GO:0051603; P:proteolysis involved in cellular protein catabolic…
15	IGS-99-880.mRNA.2669.1	IGS-99-880_12813	7.9e-325	28	25	[NK][QL]KA[TS][LMF]FY[IV]GSNV[VA][TN][FWY]P[AYE][AG]A[LRK]R[AG][LY][KN]	Chitin deacetylase	GO:0004099; F:chitin deacetylase activity; IEA:UniProtKB-EC; GO:0006032; P:chitin catabolic process; IEA:UniProtKB-KW; GO:0000272; P:polysaccharide catabolic process; IEA:UniProtKB-KW
16	IGS-99-880.mRNA.16363.1	IGS-99-880_03344	4.1e-278	47	21	[SP]Q[QP]S[PS]S[TVLA][PV][SL]T[NG]LQ[SG][SAVT][PS][ST][NS][SL][LS][SP]	Flocculation protein FLO11	GO:0031225; C:anchored component of membrane; IEA:UniProtKB-KW; GO:0005618; C:cell wall; IEA:UniProtKB-KW; GO:0005935; C:cellular bud neck; IDA:SGD; GO:0005576; C:extracellular region; IDA:SGD; GO:0005886; C:plasma membrane; IDA:SGD; GO:0042710; P:biofilm formation; IMP:SGD;GO:0030447; P:filamentous growth; IDA:SGD; GO:0000128; P:flocculation; IMP:SGD; GO:0001403; P:invasive growth in response to…
17	IGS-99-880.mRNA.16363.1	IGS-99-880_03344	1.8e-267	42	25	QT[SY]S[SQ][RAS][TS]SS[TS][ST][KS]S[TS][SP][IS]xCST[CS]SSG[ST]	Flocculation protein FLO11	GO:0031225; C:anchored component of membrane; IEA:UniProtKB-KW; GO:0005618; C:cell wall; IEA:UniProtKB-KW; GO:0005935; C:cellular bud neck; IDA:SGD; GO:0005576; C:extracellular region; IDA:SGD; GO:0005886; C:plasma membrane; IDA:SGD; GO:0042710; P:biofilm formation; IMP:SGD;GO:0030447; P:filamentous growth; IDA:SGD; GO:0000128; P:flocculation; IMP:SGD; GO:0001403; P:invasive growth in response to…
18	IGS-99-880.mRNA.16363.1	IGS-99-880_03344	3e-274	50	25	[KE]E[DG][ED][ED]DD[ED][DE]E[DK][ED][DE][DE][DE][DE][ED][DE][DE][DE][ED][ED][ED][DK]D	Flocculation protein FLO11	GO:0031225; C:anchored component of membrane; IEA:UniProtKB-KW; GO:0005618; C:cell wall; IEA:UniProtKB-KW; GO:0005935; C:cellular bud neck; IDA:SGD; GO:0005576; C:extracellular region; IDA:SGD; GO:0005886; C:plasma membrane; IDA:SGD; GO:0042710; P:biofilm formation; IMP:SGD;GO:0030447; P:filamentous growth; IDA:SGD; GO:0000128; P:flocculation; IMP:SGD; GO:0001403; P:invasive growth in response to…
19	IGS-99-880.mRNA.18642.1	IGS-99-880_10628	1.1e-216	15	25	C[NAE]GY[KN]Y[FY]VN[LM]IEP[DNS][GSI][ENQ][TRD][FY]CIRCC[KE][DS]	Cell wall protein IFF6	GO:0031225; C:anchored component of membrane; IEA:UniProtKB-KW; GO:0009986; C:cell surface; IDA:CGD;GO:0005576; C:extracellular region; IEA:UniProtKB-KW; GO:0009277; C:fungal-type cell wall; IDA:CGD;GO:0009405; P:pathogenesis; IEA:UniProtKB-KW
20	IGS-99-880.mRNA.10047.1	IGS-99-880_01920	5e-204	20	25	V[DN][HN][TAS][LF]L[PE][FI][DG][HL]I[LV][RN]P[LM][NS]E[RM][AP]QK[TL][LA][VP][LM]	UDP-glucose:glycoprotein glucosyltransferase	GO:0005783; C:endoplasmic reticulum; IEA:UniProtKB-KW; GO:0005509; F:calcium ion binding; IDA:PomBase; GO:0005537; F:mannose binding; IDA:PomBase; GO:0051787; F:misfolded protein binding; IDA:PomBase; GO:0003980; F:UDP-glucose:glycoprotein glucosyltransferase activity; IDA:PomBase; GO:0006078; P:(1->6)-beta-D-glucan biosynthetic process; ISO:PomBase;GO:0071218; P:cellular response to misfolded pr…
