# Supplementary material for: An integrated genomic and transcriptomic survey of mucormycosis-causing fungi
Source: Nat Commun. 2016 Jul 22;7:12218. doi: 10.1038/ncomms12218 (PMC4961843; doi:10.1038/ncomms12218)
Supplement: Supplementary Data 4 — Genes only present in R. delemar and R. oryzae as described in Figure 4. [file ncomms12218-s5.xlsx]

## Sheet: EdgeR final
Supplementary Data 4. Genes only present in R. delemar and R. oryzae as described in Figure 4.
Genes in R. delemar 99-880					Genes in R. oryzae 99-892
99-880 locus	99-880 functional (short)	signalp score	secreted?		99-892 locus	99-892 functional (short)	signalp score	secreted?
IGS-99-880_00166	product_name=hypothetical_protein	0.111	N		G675_09680	product_name=hypothetical_protein	0.112	N
IGS-99-880_00215	product_name=hypothetical_protein	0.115	N		G675_09741	product_name=hypothetical_protein	0.115	N
IGS-99-880_00235	product_name=Probable_mitochondrial_outer_membrane_protein_porin	0.099	N		G675_09725	product_name=Probable_mitochondrial_outer_membrane_protein_porin;	0.099	N
IGS-99-880_00275	product_name=hypothetical_protein	0.13	N		G675_08989	product_name=hypothetical_protein	0.13	N
IGS-99-880_00341	product_name=hypothetical_protein	0.117	N		G675_08984	product_name=hypothetical_protein	0.119	N
IGS-99-880_00384	gene_symbol=hbx10	0.128	N		G675_11539	product_name=hypothetical_protein	0.11	N
IGS-99-880_00399	gene_symbol=BCR1	0.102	N		G675_02820	product_name=hypothetical_protein	0.106	N
IGS-99-880_00478	product_name=hypothetical_protein	0.1	N		G675_05995	gene_symbol=BCR1;product_name=Biofilm_and_cell_wall_regulator_1;	0.136	N
IGS-99-880_00511	product_name=hypothetical_protein	0.103	N		G675_07739	product_name=hypothetical_protein	0.109	N
IGS-99-880_00618	product_name=Putative_arrestin-related_trafficking_adapter_C2D10.04	0.146	N		G675_00318	product_name=Putative_arrestin-related_trafficking_adapter_C2D10.04;	0.146	N
IGS-99-880_00625	gene_symbol=PEX5	0.124	N		G675_11117	gene_symbol=PEX5;product_name=Peroxisomal_targeting_signal_1_receptor;	0.101	N
IGS-99-880_00708	product_name=hypothetical_protein	0.478	Y		G675_09873	product_name=hypothetical_protein	0.478	Y
IGS-99-880_00743	product_name=hypothetical_protein	0.111	N		G675_07762	product_name=hypothetical_protein	0.111	N
IGS-99-880_00800	product_name=hypothetical_protein	0.115	N		G675_00160	product_name=hypothetical_protein	0.115	N
IGS-99-880_00997	gene_symbol=Postn	0.103	N		G675_00722	gene_symbol=Postn;product_name=Periostin;	0.102	N
IGS-99-880_01174	product_name=hypothetical_protein	0.677	Y		G675_07609	product_name=hypothetical_protein	0.671	Y
IGS-99-880_01199	Dbxref=EC:3.1.-.-;product_name=Flap_endonuclease_1;gene_symbol=FEN1	0.11	N		G675_09240	gene_symbol=FEN1;product_name=Flap_endonuclease_1	0.11	N
IGS-99-880_01227	product_name=hypothetical_protein	0.767	Y		G675_01351	product_name=hypothetical_protein	0.769	Y
IGS-99-880_01292	gene_symbol=VPS10	0.102	N		G675_02470	gene_symbol=VPS10;product_name=Vacuolar_protein_sorting/targeting_protein_10;	0.152	N
IGS-99-880_01312	product_name=hypothetical_protein	0.105	N		G675_09227	product_name=hypothetical_protein	0.105	N
IGS-99-880_01449	gene_symbol=Vps8	0.101	N		G675_09341	gene_symbol=Vps8;product_name=Vacuolar_protein_sorting-associated_protein_8_homolog;	0.101	N
IGS-99-880_01602	product_name=hypothetical_protein	0.101	N		G675_06325	product_name=hypothetical_protein	0.1	N
IGS-99-880_01605	gene_symbol=atf1	0.102	N		G675_10241	gene_symbol=atf1;product_name=Transcription_factor_atf1;	0.102	N
IGS-99-880_01649	gene_symbol=MFSD1	0.129	N		G675_10203	gene_symbol=MFSD1;product_name=Major_facilitator_superfamily_domain-containing_protein_1;	0.118	N
IGS-99-880_02081	gene_symbol=Nol4	0.1	N		G675_02927	gene_symbol=Nol4;product_name=Nucleolar_protein_4;	0.1	N
IGS-99-880_02265	product_name=hypothetical_protein	0.099	N		G675_06850	product_name=hypothetical_protein	0.098	N
IGS-99-880_02298	gene_symbol=sre1	0.112	N		G675_05650	gene_symbol=sre1;product_name=Sterol_regulatory_element-binding_protein_1;	0.105	N
IGS-99-880_02352	product_name=hypothetical_protein	0.122	N		G675_06065	product_name=hypothetical_protein	0.12	N
IGS-99-880_02484	product_name=Multiple_myeloma_tumor-associated_protein_2_homolog;gene_symbol=Mmtag2	0.104	N		G675_10383	product_name=hypothetical_protein	0.104	N
IGS-99-880_02496	product_name=hypothetical_protein	0.099	N		G675_10937	product_name=hypothetical_protein	0.101	N
IGS-99-880_02499	product_name=hypothetical_protein	0.218	N		G675_11019	product_name=hypothetical_protein	0.218	N
IGS-99-880_02553	product_name=hypothetical_protein	0.102	N		G675_10071	product_name=hypothetical_protein	0.101	N
IGS-99-880_02768	Dbxref=EC:3.4.24.71;product_name=Endothelin-converting_enzyme_1;gene_symbol=ECE1	0.216	N		G675_06411	gene_symbol=Ece1;product_name=Endothelin-converting_enzyme_1	0.202	N
IGS-99-880_02900	product_name=hypothetical_protein	0.099	N		G675_08093	product_name=hypothetical_protein	0.107	N
IGS-99-880_02904	product_name=hypothetical_protein	0.103	N		G675_08081	product_name=hypothetical_protein	0.103	N
IGS-99-880_03006	product_name=Bromodomain-containing_protein_C631.02	0.107	N		G675_05293	product_name=Bromodomain-containing_protein_C631.02;	0.321	N
IGS-99-880_03046	product_name=hypothetical_protein	0.116	N		G675_06154	product_name=hypothetical_protein	0.115	N
IGS-99-880_03103	product_name=hypothetical_protein	0.211	N		G675_07352	product_name=NADH_dehydrogenase_[ubiquinone]_1_beta_subcomplex_subunit_2;	0.213	N
IGS-99-880_03138	gene_symbol=Ppp1r3e	0.1	N		G675_11522	gene_symbol=Ppp1r3e;product_name=Protein_phosphatase_1_regulatory_subunit_3E;	0.1	N
IGS-99-880_03165	product_name=hypothetical_protein	0.104	N		G675_04818	product_name=hypothetical_protein	0.103	N
IGS-99-880_03188	product_name=hypothetical_protein	0.24	N		G675_02347	product_name=hypothetical_protein	0.24	N
IGS-99-880_03376	gene_symbol=mug134	0.105	N		G675_07236	gene_symbol=mug134;product_name=mRNA_stability_protein_mug134;	0.104	N
IGS-99-880_03494	gene_symbol=yoaJ	0.635	Y		G675_02439	gene_symbol=yoaJ;product_name=Expansin-YoaJ;	0.664	Y
IGS-99-880_03602	product_name=hypothetical_protein	0.214	N		G675_09402	product_name=hypothetical_protein	0.189	N
IGS-99-880_03714	gene_symbol=CDC25	0.236	N		G675_11238	gene_symbol=CDC25;product_name=Cell_division_control_protein_25;	0.105	N
IGS-99-880_03932	product_name=hypothetical_protein	0.775	Y		G675_10852	product_name=hypothetical_protein	0.74	Y
IGS-99-880_04332	gene_symbol=RAB3IP	0.101	N		G675_05244	gene_symbol=RAB3IP;product_name=Rab-3A-interacting_protein;	0.101	N
IGS-99-880_04358	product_name=hypothetical_protein	0.137	N		G675_09483	product_name=hypothetical_protein	0.138	N
IGS-99-880_04498	gene_symbol=Seipin	0.104	N		G675_09498	gene_symbol=BSCL2;product_name=Seipin;	0.105	N
IGS-99-880_04567	gene_symbol=tif471	0.105	N		G675_01063	gene_symbol=tif471;product_name=Eukaryotic_translation_initiation_factor_4_gamma;	0.105	N
IGS-99-880_04573	product_name=hypothetical_protein	0.105	N		G675_01056	product_name=hypothetical_protein	0.105	N
IGS-99-880_04737	product_name=hypothetical_protein	0.135	N		G675_02493	product_name=hypothetical_protein	0.106	N
IGS-99-880_04833	product_name=Kinesin_heavy_chain	0.1	N		G675_04587	product_name=Kinesin_heavy_chain;	0.1	N
IGS-99-880_04891	product_name=hypothetical_protein	0.109	N		G675_01033	product_name=hypothetical_protein	0.113	N
IGS-99-880_04907	product_name=hypothetical_protein	0.899	Y		G675_02478	product_name=hypothetical_protein	0.898	Y
IGS-99-880_04927	gene_symbol=chr3	0.119	N		G675_12244	gene_symbol=chr3;product_name=Chitin_synthase_regulatory_factor_3;	0.125	N
IGS-99-880_05146	product_name=hypothetical_protein	0.1	N		G675_09163	product_name=hypothetical_protein	0.099	N
IGS-99-880_05219	product_name=hypothetical_protein	0.545	Y		G675_08739	product_name=hypothetical_protein	0.733	Y
IGS-99-880_05248	product_name=Uncharacterized_transcriptional_regulatory_protein_C27B12.11c	0.105	N		G675_10735	product_name=Uncharacterized_transcriptional_regulatory_protein_C27B12.11c;	0.105	N
IGS-99-880_05320	product_name=hypothetical_protein	0.118	N		G675_08373	product_name=hypothetical_protein	0.119	N
IGS-99-880_05509	product_name=hypothetical_protein	0.756	Y		G675_01097	product_name=hypothetical_protein	0.815	Y
IGS-99-880_05523	Dbxref=EC:3.1.4.12;product_name=Sphingomyelinase_DDB_G0288017;	0.108	N		G675_11024	product_name=Sphingomyelinase_DDB_G0288017	0.109	N
IGS-99-880_05532	product_name=hypothetical_protein	0.131	N		G675_01107	product_name=hypothetical_protein	0.132	N
IGS-99-880_05580	product_name=hypothetical_protein	0.752	Y		G675_09066	product_name=hypothetical_protein	0.75	Y
IGS-99-880_05606	product_name=Maintenance_of_telomere_capping_protein_1	0.104	N		G675_11709	product_name=Maintenance_of_telomere_capping_protein_1;	0.103	N
IGS-99-880_05658	product_name=hypothetical_protein	0.102	N		G675_11088	product_name=hypothetical_protein	0.102	N
IGS-99-880_05928	product_name=hypothetical_protein	0.1	N		G675_01249	product_name=hypothetical_protein	0.103	N
IGS-99-880_06051	product_name=hypothetical_protein	0.101	N		G675_04502	product_name=hypothetical_protein	0.103	N
IGS-99-880_06270	product_name=hypothetical_protein	0.102	N		G675_11190	product_name=hypothetical_protein	0.102	N
IGS-99-880_06398	product_name=hypothetical_protein	0.238	N		G675_00682	product_name=hypothetical_protein	0.252	N
IGS-99-880_06617	product_name=hypothetical_protein	0.167	N		G675_07031	product_name=hypothetical_protein	0.141	N
IGS-99-880_06681	product_name=hypothetical_protein	0.785	Y		G675_04242	product_name=hypothetical_protein	0.784	Y
IGS-99-880_06732	gene_symbol=SLA1	0.105	N		G675_03784	gene_symbol=SLA1;product_name=Actin_cytoskeleton-regulatory_complex_protein_SLA1;	0.106	N
IGS-99-880_06776	product_name=hypothetical_protein	0.104	N		G675_04714	product_name=hypothetical_protein	0.103	N
IGS-99-880_06949	gene_symbol=cul3a	0.118	N		G675_08778	gene_symbol=cul3a;product_name=Cullin-3-A;	0.105	N
IGS-99-880_07215	product_name=hypothetical_protein	0.882	Y		G675_01796	product_name=hypothetical_protein	0.883	Y
IGS-99-880_07298	gene_symbol=TPM2	0.114	N		G675_10651	product_name=hypothetical_protein	0.114	N
IGS-99-880_07430	product_name=hypothetical_protein	0.117	N		G675_01413	product_name=hypothetical_protein	0.116	N
IGS-99-880_07572	product_name=Probable_mitochondrial_outer_membrane_protein_porin	0.097	N		G675_08295	product_name=Probable_mitochondrial_outer_membrane_protein_porin;	0.097	N
IGS-99-880_07628	product_name=hypothetical_protein	0.747	Y		G675_08301	product_name=hypothetical_protein	0.747	Y
IGS-99-880_07668	product_name=hypothetical_protein	0.876	Y		G675_11464	product_name=hypothetical_protein	0.876	Y
IGS-99-880_07774	product_name=Arrestin_domain-containing_protein_C31A2.12	0.107	N		G675_11443	product_name=Arrestin_domain-containing_protein_C31A2.12;	0.112	N
IGS-99-880_07862	product_name=hypothetical_protein	0.708	Y		G675_11216	product_name=hypothetical_protein	0.73	Y
IGS-99-880_07917	Dbxref=EC:5.2.1.8;product_name=FK506-binding_protein_4;gene_symbol=FKBP4	0.137	N		G675_12147	gene_symbol=FKBP4;product_name=FK506-binding_protein_4	0.137	N
IGS-99-880_07932	product_name=Uncharacterized_protein_C32A11.02c	0.105	N		G675_03844	product_name=Uncharacterized_protein_C32A11.02c	0.104	N
IGS-99-880_07944	product_name=hypothetical_protein	0.103	N		G675_03917	product_name=hypothetical_protein	0.103	N
IGS-99-880_07954	gene_symbol=zip1	0.108	N		G675_12161	gene_symbol=zip1;product_name=Transcription_factor_zip1;	0.108	N
IGS-99-880_08107	product_name=hypothetical_protein	0.133	N		G675_12210	product_name=hypothetical_protein	0.168	N
IGS-99-880_08167	product_name=GATA_zinc_finger_domain-containing_protein_C1393.08	0.1	N		G675_09088	product_name=GATA_zinc_finger_domain-containing_protein_C1393.08;	0.1	N
IGS-99-880_08266	Dbxref=EC:1.13.11.60,EC:5.4.4.5;product_name=Psi-producing_oxygenase_A;gene_symbol=ppoA	0.099	N		G675_03864	gene_symbol=ppoA;product_name=Psi-producing_oxygenase_A	0.099	N
IGS-99-880_08343	product_name=hypothetical_protein	0.244	N		G675_03504	product_name=hypothetical_protein	0.101	N
IGS-99-880_08360	product_name=hypothetical_protein	0.134	N		G675_10136	product_name=hypothetical_protein	0.127	N
IGS-99-880_08409	gene_symbol=NDE1	0.102	N		G675_06530	gene_symbol=NDE1;product_name=Nuclear_distribution_protein_nudE_homolog_1;	0.102	N
IGS-99-880_08547	product_name=hypothetical_protein	0.101	N		G675_03857	product_name=hypothetical_protein	0.109	N
IGS-99-880_08549	product_name=hypothetical_protein	0.166	N		G675_12122	product_name=hypothetical_protein	0.128	N
IGS-99-880_08759	gene_symbol=PCL1	0.102	N		G675_00526	gene_symbol=PCL1;product_name=PHO85_cyclin-1;	0.107	N
IGS-99-880_08804	product_name=hypothetical_protein	0.109	N		G675_10290	product_name=hypothetical_protein	0.109	N
IGS-99-880_08862	Dbxref=EC:3.4.23.-,EC:2.7.7.49,EC:2.7.7.7,EC:3.1.26.4;product_name=Transposon_Ty3-G_Gag-Pol_polyprotein;gene_symbol=TY3B-G	0.107	N		G675_08809	gene_symbol=pol;product_name=Retrovirus-related_Pol_polyprotein_from_transposon_opus	0.147	N
IGS-99-880_08945	product_name=hypothetical_protein	0.888	Y		G675_09777	product_name=hypothetical_protein	0.887	Y
IGS-99-880_09239	product_name=hypothetical_protein	0.107	N		G675_07877	product_name=hypothetical_protein	0.121	N
IGS-99-880_09351	gene_symbol=BCR1	0.112	N		G675_10359	gene_symbol=USV1;product_name=Nutrient_and_stress_factor_1;	0.106	N
IGS-99-880_09378	product_name=hypothetical_protein	0.884	Y		G675_08161	product_name=hypothetical_protein	0.922	Y
IGS-99-880_09551	gene_symbol=Zbtb7a	0.136	N		G675_04409	gene_symbol=Zbtb7a;product_name=Zinc_finger_and_BTB_domain-containing_protein_7A;	0.141	N
IGS-99-880_09687	gene_symbol=rad24	0.099	N		G675_00590	gene_symbol=rad24;product_name=DNA_damage_checkpoint_protein_rad24;	0.101	N
IGS-99-880_09703	product_name=hypothetical_protein	0.101	N		G675_08229	product_name=hypothetical_protein	0.101	N
IGS-99-880_09711	product_name=hypothetical_protein	0.11	N		G675_00562	product_name=hypothetical_protein	0.11	N
IGS-99-880_09736	Dbxref=EC:3.1.1.31;product_name=Probable_6-phosphogluconolactonase;	0.104	N		G675_04612	product_name=Probable_6-phosphogluconolactonase	0.107	N
IGS-99-880_09770	product_name=hypothetical_protein	0.106	N		G675_08078	product_name=hypothetical_protein	0.103	N
IGS-99-880_09922	Dbxref=EC:3.4.24.84;product_name=CAAX_prenyl_protease_1_homolog;gene_symbol=FACE1	0.144	N		G675_07544	gene_symbol=FACE1;product_name=CAAX_prenyl_protease_1_homolog	0.123	N
IGS-99-880_09957	gene_symbol=RPS18	0.106	N		G675_01233	gene_symbol=RPS18;product_name=40S_ribosomal_protein_S18;	0.106	N
IGS-99-880_10025	product_name=hypothetical_protein	0.1	N		G675_08221	product_name=hypothetical_protein	0.1	N
IGS-99-880_10092	gene_symbol=PCL1	0.147	N		G675_03074	gene_symbol=PCL1;product_name=PHO85_cyclin-1;	0.147	N
IGS-99-880_10116	gene_symbol=rnf10	0.101	N		G675_04631	gene_symbol=rnf10;product_name=RING_finger_protein_10;	0.101	N
IGS-99-880_10451	product_name=hypothetical_protein	0.155	N		G675_10182	product_name=hypothetical_protein	0.163	N
IGS-99-880_10590	gene_symbol=sep1	0.104	N		G675_00238	gene_symbol=sep1;product_name=Forkhead_protein_sep1;	0.104	N
IGS-99-880_10655	product_name=hypothetical_protein	0.786	Y		G675_11955	product_name=hypothetical_protein	0.7	Y
IGS-99-880_10709	gene_symbol=ZNF248	0.102	N		G675_11977	gene_symbol=Znf287;product_name=Zinc_finger_protein_287;	0.102	N
IGS-99-880_10801	gene_symbol=vtc4	0.107	N		G675_03206	gene_symbol=vtc4;product_name=Vacuolar_transporter_chaperone_4;	0.105	N
IGS-99-880_10821	product_name=Uncharacterized_transporter_C1002.16c	0.106	N		G675_09611	product_name=Uncharacterized_transporter_C1002.16c;	0.101	N
IGS-99-880_10899	gene_symbol=MSN4	0.108	N		G675_09013	gene_symbol=MSN4;product_name=Zinc_finger_protein_MSN4;	0.115	N
IGS-99-880_11073	gene_symbol=MYO2A	0.134	N		G675_05553	gene_symbol=MYO2;product_name=Myosin-2;	0.134	N
IGS-99-880_11518	gene_symbol=wc-2	0.101	N		G675_00478	product_name=Cutinase_gene_palindrome-binding_protein;	0.103	N
IGS-99-880_11963	gene_symbol=FBXL2	0.392	N		G675_08669	product_name=hypothetical_protein	0.129	N
IGS-99-880_12071	gene_symbol=azr1	0.179	N		G675_02667	gene_symbol=azr1;product_name=5-azacytidine_resistance_protein_azr1;	0.157	N
IGS-99-880_12271	product_name=hypothetical_protein	0.125	N		G675_08647	product_name=hypothetical_protein	0.122	N
IGS-99-880_12529	product_name=hypothetical_protein	0.122	N		G675_08688	product_name=hypothetical_protein	0.116	N
IGS-99-880_12530	product_name=Uncharacterized_protein_C167.05	0.12	N		G675_08628	product_name=Uncharacterized_protein_C167.05;	0.137	N
IGS-99-880_12564	product_name=hypothetical_protein	0.877	Y		G675_11612	product_name=hypothetical_protein	0.853	Y
IGS-99-880_12601	product_name=hypothetical_protein	0.702	Y		G675_01547	product_name=hypothetical_protein	0.721	Y
IGS-99-880_12713	product_name=hypothetical_protein	0.112	N		G675_07154	product_name=hypothetical_protein	0.166	N
IGS-99-880_12800	gene_symbol=nup45	0.133	N		G675_00387	product_name=hypothetical_protein	0.125	N
IGS-99-880_12865	gene_symbol=HD-10	0.102	N		G675_04166	gene_symbol=HD-10;product_name=Homeobox_protein_HD-10;	0.105	N
IGS-99-880_12887	gene_symbol=BCR1	0.104	N		G675_04188	gene_symbol=USV1;product_name=Nutrient_and_stress_factor_1;	0.102	N
IGS-99-880_00059	product_name=Alpha-latrocrustotoxin-Lt1a_(Fragment)	0.136	N		G675_00074	gene_symbol=mug134;product_name=mRNA_stability_protein_mug134;	0.099	N
IGS-99-880_00300	product_name=hypothetical_protein	0.532	Y		G675_00094	gene_symbol=prz1;product_name=Transcriptional_regulator_prz1;	0.099	N
IGS-99-880_00404	product_name=hypothetical_protein	0.823	Y		G675_00427	gene_symbol=ran1;product_name=Negative_regulator_of_sexual_conjugation_and_meiosis	0.117	N
IGS-99-880_00668	Dbxref=EC:1.14.14.1;product_name=Cytochrome_P450_86A7;gene_symbol=CYP86A7	0.187	N		G675_00429	product_name=hypothetical_protein	0.102	N
IGS-99-880_00779	Dbxref=EC:2.7.11.1;product_name=Serine/threonine-protein_kinase_PRR2;gene_symbol=PRR2	0.103	N		G675_00504	product_name=hypothetical_protein	0.1	N
IGS-99-880_01448	gene_symbol=RPS18	0.108	N		G675_01159	gene_symbol=dpiA;product_name=Protein_phosphatase_inhibitor_2;	0.104	N
IGS-99-880_01729	Dbxref=EC:2.7.11.1;product_name=Protein_kinase_kin1;gene_symbol=kin1	0.1	N		G675_01859	gene_symbol=oca2;product_name=Serine/threonine-protein_kinase_oca2	0.105	N
IGS-99-880_01737	gene_symbol=dctn1	0.103	N		G675_02104	gene_symbol=Brca1;product_name=Breast_cancer_type_1_susceptibility_protein_homolog	0.119	N
IGS-99-880_01924	product_name=hypothetical_protein	0.103	N		G675_02521	gene_symbol=RPS18;product_name=40S_ribosomal_protein_S18;	0.106	N
IGS-99-880_02461	product_name=hypothetical_protein	0.106	N		G675_02540	gene_symbol=Dctn1;product_name=Dynactin_subunit_1;	0.105	N
IGS-99-880_03127	product_name=hypothetical_protein	0.105	N		G675_02619	gene_symbol=set9;product_name=Histone-lysine_N-methyltransferase_set9	0.127	N
IGS-99-880_03821	product_name=hypothetical_protein	0.81	Y		G675_02759	product_name=hypothetical_protein	0.113	N
IGS-99-880_03847	product_name=hypothetical_protein	--	--		G675_02965	product_name=hypothetical_protein	0.106	N
IGS-99-880_03982	gene_symbol=EMB2745	0.117	N		G675_02996	gene_symbol=regA;product_name=3',5'-cyclic-nucleotide_phosphodiesterase_regA	0.124	N
IGS-99-880_04696	product_name=hypothetical_protein	0.097	N		G675_03117	gene_symbol=CYP86B1;product_name=Cytochrome_P450_86B1	0.3	N
IGS-99-880_04779	Dbxref=EC:4.2.1.20;product_name=Tryptophan_synthase;gene_symbol=trp-3	0.15	N		G675_03318	product_name=hypothetical_protein	0.106	N
IGS-99-880_05262	gene_symbol=RPS0	0.109	N		G675_03394	product_name=hypothetical_protein	0.871	Y
IGS-99-880_05301	product_name=hypothetical_protein	0.103	N		G675_03568	gene_symbol=Stk32a;product_name=Serine/threonine-protein_kinase_32A	0.098	N
IGS-99-880_05332	gene_symbol=RPS18	0.106	N		G675_04041	gene_symbol=TRM5;product_name=tRNA_(guanine(37)-N1)-methyltransferase	0.109	N
IGS-99-880_05343	gene_symbol=RPS18	0.106	N		G675_04097	gene_symbol=tim11;product_name=ATP_synthase_subunit_e,_mitochondrial;	0.192	N
IGS-99-880_05946	gene_symbol=prz1	0.1	N		G675_04219	gene_symbol=RPS0;product_name=40S_ribosomal_protein_S0;	0.109	N
IGS-99-880_06140	product_name=hypothetical_protein	0.104	N		G675_04330	gene_symbol=BCR1;product_name=Biofilm_and_cell_wall_regulator_1;	0.107	N
IGS-99-880_06274	Dbxref=EC:2.7.11.1;product_name=Serine/threonine-protein_kinase_32A;gene_symbol=Stk32a	0.098	N		G675_04584	gene_symbol=trp-3;product_name=Tryptophan_synthase	0.139	N
IGS-99-880_06310	gene_symbol=mug134	0.098	N		G675_04618	product_name=Uncharacterized_RING_finger_protein_C548.05c;	0.109	N
IGS-99-880_07190	product_name=hypothetical_protein	0.109	N		G675_04782	gene_symbol=USV1;product_name=Nutrient_and_stress_factor_1;	0.108	N
IGS-99-880_07202	product_name=hypothetical_protein	0.258	N		G675_04940	product_name=hypothetical_protein	0.114	N
IGS-99-880_07596	product_name=hypothetical_protein	0.105	N		G675_04966	gene_symbol=ANKRD52;product_name=Serine/threonine-protein_phosphatase_6_regulatory_ankyrin_repeat_subunit_C	0.151	N
IGS-99-880_07650	product_name=hypothetical_protein	0.893	Y		G675_05023	product_name=hypothetical_protein	0.1	N
IGS-99-880_08004	Dbxref=EC:2.1.1.228;product_name=tRNA_(guanine(37)-N1)-methyltransferase;gene_symbol=TRM5	0.102	N		G675_05607	product_name=hypothetical_protein	0.108	N
IGS-99-880_08103	product_name=hypothetical_protein	0.1	N		G675_05619	product_name=hypothetical_protein	0.1	N
IGS-99-880_08454	product_name=hypothetical_protein	0.107	N		G675_05664	gene_symbol=kin1;product_name=Protein_kinase_kin1	0.107	N
IGS-99-880_08607	Dbxref=EC:2.7.2.4,EC:1.1.1.3;product_name=Bifunctional_aspartokinase/homoserine_dehydrogenase_1,_chloroplastic;gene_symbol=AKHSDH1	0.205	N		G675_06529	product_name=hypothetical_protein	0.107	N
IGS-99-880_09016	gene_symbol=chp2	0.101	N		G675_06932	gene_symbol=lgrD;product_name=Linear_gramicidin_synthase_subunit_D	0.099	N
IGS-99-880_09062	product_name=hypothetical_protein	0.16	N		G675_07519	gene_symbol=wos2;product_name=Protein_wos2;	0.383	N
IGS-99-880_09283	product_name=Uncharacterized_protein_YLR290C,_mitochondrial	0.255	N		G675_07539	gene_symbol=atf1;product_name=Transcription_factor_atf1;	0.102	N
IGS-99-880_09355	gene_symbol=USV1	0.108	N		G675_07595	product_name=hypothetical_protein	0.871	Y
IGS-99-880_09386	product_name=hypothetical_protein	0.106	N		G675_07794	product_name=hypothetical_protein	0.108	N
IGS-99-880_09641	product_name=Uncharacterized_RING_finger_protein_C548.05c	0.108	N		G675_07819	product_name=hypothetical_protein	0.113	N
IGS-99-880_09738	product_name=hypothetical_protein	0.102	N		G675_07888	product_name=hypothetical_protein	0.098	N
IGS-99-880_10119	Dbxref=EC:6.3.2.-;product_name=Breast_cancer_type_1_susceptibility_protein_homolog;gene_symbol=BRCA1	0.114	N		G675_08187	gene_symbol=oca2;product_name=Serine/threonine-protein_kinase_oca2	0.098	N
IGS-99-880_10385	product_name=hypothetical_protein	0.101	N		G675_08559	product_name=hypothetical_protein	0.101	N
IGS-99-880_11090	product_name=Uncharacterized_protein_C3G9.05	0.105	N		G675_09055	product_name=hypothetical_protein	0.102	N
IGS-99-880_11354	product_name=hypothetical_protein	0.101	N		G675_09164	product_name=hypothetical_protein	0.097	N
IGS-99-880_11763	Dbxref=EC:3.1.4.53;product_name=3',5'-cyclic-nucleotide_phosphodiesterase_regA;gene_symbol=regA	--	--		G675_09840	gene_symbol=RPS18;product_name=40S_ribosomal_protein_S18;	0.106	N
IGS-99-880_11765	gene_symbol=wos2	--	--		G675_09880	gene_symbol=hal4;product_name=Serine/threonine-protein_kinase_hal4	0.102	N
IGS-99-880_11940	Dbxref=EC:2.7.11.1;product_name=Serine/threonine-protein_kinase_oca2;gene_symbol=oca2	0.106	N		G675_09902	product_name=Uncharacterized_protein_C1840.09;	0.107	N
IGS-99-880_11986	gene_symbol=tim11	0.191	N		G675_10029	product_name=hypothetical_protein	0.099	N
IGS-99-880_12150	Dbxref=EC:2.7.11.1;product_name=Negative_regulator_of_sexual_conjugation_and_meiosis;gene_symbol=ran1	0.117	N		G675_10254	gene_symbol=EMB2745;product_name=Pentatricopeptide_repeat-containing_protein_At5g39710;	0.118	N
IGS-99-880_12264	product_name=hypothetical_protein	--	--		G675_10297	product_name=hypothetical_protein	0.101	N
IGS-99-880_12297	product_name=hypothetical_protein	0.194	N		G675_10866	product_name=hypothetical_protein	0.89	Y
IGS-99-880_12320	product_name=hypothetical_protein	--	--		G675_11224	gene_symbol=AKHSDH1;product_name=Bifunctional_aspartokinase/homoserine_dehydrogenase_1,_chloroplastic	0.251	N
IGS-99-880_12342	product_name=hypothetical_protein	--	--		G675_11743	gene_symbol=RPS18;product_name=40S_ribosomal_protein_S18;	0.106	N
IGS-99-880_12382	Dbxref=EC:2.1.1.43;product_name=Histone-lysine_N-methyltransferase_set9;gene_symbol=set9	--	--		G675_12167	product_name=hypothetical_protein	0.269	N
IGS-99-880_12414	gene_symbol=USV1	--	--		G675_08673	product_name=hypothetical_protein	0.226	N
IGS-99-880_12420	Dbxref=EC:5.1.1.-,EC:1.-.-.-;product_name=Linear_gramicidin_synthase_subunit_D;gene_symbol=lgrD	0.099	N
IGS-99-880_12456	Dbxref=EC:2.7.11.1;product_name=Serine/threonine-protein_kinase_oca2;gene_symbol=oca2	0.104	N
