# Supplementary material for: An integrated genomic and transcriptomic survey of mucormycosis-causing fungi
Source: Nat Commun. 2016 Jul 22;7:12218. doi: 10.1038/ncomms12218 (PMC4961843; doi:10.1038/ncomms12218)
Supplement: Supplementary Data 5 — Most highly expressed genes in the R. delemar (99-880) genome [file ncomms12218-s6.xlsx]

## Sheet: Table 1
Supplementary Data 5. Most Highly expressed genes in the R. delemar (99-880) genome
Gene IDa	Broad IDb	Annotation	SSc	Expressiond
IGS-99-880_05509	RO3G_07776	hypothetical_protein; putative GPI anchor	Y	0.963167
IGS-99-880_05580	RO3G_06865	hypothetical_protein	Y	0.95325
IGS-99-880_07215	RO3G_09235	hypothetical_protein	Y	0.821583
IGS-99-880_07628	RO3G_09751	hypothetical_protein	Y	0.987667
IGS-99-880_07668	RO3G_09529	hypothetical_protein	Y	0.7565
IGS-99-880_10655	RO3G_04348	hypothetical_protein	Y	0.887917
IGS-99-880_00215	-	hypothetical_protein	N	0.898583
IGS-99-880_00478	RO3G_12434	hypothetical_protein	N	0.892583
IGS-99-880_01312	RO3G_14131	hypothetical_protein	N	0.898167
IGS-99-880_01448	RO3G_13604	RPS18	N	0.979
IGS-99-880_01602	RO3G_13365	hypothetical_protein	N	0.850417
IGS-99-880_01924	RO3G_15081	hypothetical_protein	N	0.852417
IGS-99-880_02499	RO3G_15778	hypothetical_protein	N	0.8375
IGS-99-880_02553	RO3G_15596	hypothetical_protein	N	0.893083
IGS-99-880_02904	RO3G_16149	hypothetical_protein	N	0.875
IGS-99-880_03103	RO3G_16037	hypothetical_protein	N	0.869667
IGS-99-880_03127	RO3G_16062	hypothetical_protein	N	0.849333
IGS-99-880_03165	RO3G_15911	hypothetical_protein	N	0.764
IGS-99-880_04573	RO3G_10641	hypothetical_protein	N	0.833
IGS-99-880_05332	RO3G_07887	gene_symbol=RPS18	N	0.99125
IGS-99-880_05343	RO3G_07185	gene_symbol=RPS18	N	0.981917
IGS-99-880_06140	-	hypothetical_protein	N	0.827
IGS-99-880_06310	RO3G_05669	mug134	N	0.856333
IGS-99-880_06398	RO3G_05650	hypothetical_protein	N	0.75825
IGS-99-880_06617	RO3G_05848	hypothetical_protein	N	0.794
IGS-99-880_06776	RO3G_06029	hypothetical_protein	N	0.872167
IGS-99-880_07298	RO3G_09690	TPM2	N	0.962583
IGS-99-880_08167	RO3G_08083	GATA_zinc_finger_domain-containing_protein_C1393.08	N	0.886583
IGS-99-880_09641	RO3G_00337	Uncharacterized_RING_finger_protein_C548.05c	N	0.98025
IGS-99-880_09736	RO3G_00354	EC:3.1.1.31;Probable_6-phosphogluconolactonase;	N	0.867167
IGS-99-880_09957	RO3G_00963	gene_symbol=RPS18	N	0.99375
IGS-99-880_10092	RO3G_01804	PCL1	N	0.823333
IGS-99-880_10451	RO3G_05051	hypothetical_protein	N	0.96025
IGS-99-880_11986	RO3G_03178	tim11	N	0.947083
IGS-99-880_11765	RO3G_03344	wos2	--	0.954833
a; gene ID based on our re-annotation of 99-880.
b; gene ID based on the original 99-880 annotation by the Broad institute (Ma et al. 2009 PLoS Genetics).
c; Prediction of secretion signal based on SignalP.
d; Percentile rank RPKM of a gene compared to all genes in the genome. 1 = the most highly expressed genes, 0= the most poorly expressed gene.
