# Supplementary material for: An integrated genomic and transcriptomic survey of mucormycosis-causing fungi
Source: Nat Commun. 2016 Jul 22;7:12218. doi: 10.1038/ncomms12218 (PMC4961843; doi:10.1038/ncomms12218)
Supplement: Supplementary Data 6 — List of differentially expressed genes in R. delemar 99-880. [file ncomms12218-s7.xls]

## Sheet: EdgeR final
Supplementary Data 6. List of Differentially expressed gene in R. delemar 99-880.
Values represent log(base2)-fold change of infection/ media alone.
NA indicates that the fold change did not meet our p-value cutoff of 0.05.
99-880 locus	99-880 gene id	99-880 mRNA id	99-880 polypeptide id	99-880 functional (short)	Infection vs. media alone; 6h	Infection vs. media alone; 16h
IGS-99-880_11827	IGS-99-880.gene.669.1	IGS-99-880.mRNA.1064.1	IGS-99-880.polypeptide.1064.1	product_name=hypothetical_protein	-6.22906	NA
IGS-99-880_05435	IGS-99-880.gene.6669.1	IGS-99-880.mRNA.10749.1	IGS-99-880.polypeptide.10749.1	product_name=Uncharacterized_transporter_YBR287W	-6.00987	-7.16813
IGS-99-880_05653	IGS-99-880.gene.6887.1	IGS-99-880.mRNA.11090.1	IGS-99-880.polypeptide.11090.1	product_name=hypothetical_protein	-5.67871	NA
IGS-99-880_06350	IGS-99-880.gene.10446.1	IGS-99-880.mRNA.16846.1	IGS-99-880.polypeptide.16846.1	product_name=hypothetical_protein	-5.67871	NA
IGS-99-880_00931	IGS-99-880.gene.8108.1	IGS-99-880.mRNA.13120.1	IGS-99-880.polypeptide.13120.1	product_name=hypothetical_protein	-5.03209	2.62454
IGS-99-880_00056	IGS-99-880.gene.5631.1	IGS-99-880.mRNA.9041.1	IGS-99-880.polypeptide.9041.1	product_name=hypothetical_protein	-5.03209	NA
IGS-99-880_00382	IGS-99-880.gene.5957.1	IGS-99-880.mRNA.9588.1	IGS-99-880.polypeptide.9588.1	Dbxref=EC:3.4.23.-,EC:2.7.7.49;product_name=Genome_polyprotein;	-5.03209	NA
IGS-99-880_01188	IGS-99-880.gene.8411.1	IGS-99-880.mRNA.13611.1	IGS-99-880.polypeptide.13611.1	product_name=hypothetical_protein	-5.03209	NA
IGS-99-880_05598	IGS-99-880.gene.6832.1	IGS-99-880.mRNA.10996.1	IGS-99-880.polypeptide.10996.1	product_name=hypothetical_protein	-5.03209	NA
IGS-99-880_12023	IGS-99-880.gene.865.1	IGS-99-880.mRNA.1392.1	IGS-99-880.polypeptide.1392.1	Dbxref=EC:1.8.4.8;product_name=Probable_phosphoadenosine_phosphosulfate_reductase;gene_symbol=met16	-5.02893	-4.18606
IGS-99-880_06476	IGS-99-880.gene.10572.1	IGS-99-880.mRNA.17043.1	IGS-99-880.polypeptide.17043.1	product_name=Probable_sulfate_permease_C869.05c	-4.89863	-1.75768
IGS-99-880_03925	IGS-99-880.gene.2025.1	IGS-99-880.mRNA.3267.1	IGS-99-880.polypeptide.3267.1	Dbxref=EC:1.8.4.8;product_name=Probable_phosphoadenosine_phosphosulfate_reductase;gene_symbol=met16	-4.44352	-4.05481
IGS-99-880_08940	IGS-99-880.gene.2922.1	IGS-99-880.mRNA.4680.1	IGS-99-880.polypeptide.4680.1	gene_symbol=pgt1	-4.40621	-2.58577
IGS-99-880_06687	IGS-99-880.gene.10783.1	IGS-99-880.mRNA.17380.1	IGS-99-880.polypeptide.17380.1	gene_symbol=OPT7	-3.97413	-3.56781
IGS-99-880_05471	IGS-99-880.gene.6705.1	IGS-99-880.mRNA.10795.1	IGS-99-880.polypeptide.10795.1	product_name=hypothetical_protein	-3.63681	NA
IGS-99-880_03604	IGS-99-880.gene.8688.1	IGS-99-880.mRNA.14051.1	IGS-99-880.polypeptide.14051.1	product_name=hypothetical_protein	-3.49612	1.74532
IGS-99-880_09161	IGS-99-880.gene.3143.1	IGS-99-880.mRNA.5053.1	IGS-99-880.polypeptide.5053.1	Dbxref=EC:1.8.1.2;product_name=Sulfite_reductase_[NADPH]_subunit_beta;gene_symbol=sir1	-3.43584	-3.4502
IGS-99-880_05415	IGS-99-880.gene.6649.1	IGS-99-880.mRNA.10714.1	IGS-99-880.polypeptide.10714.1	product_name=hypothetical_protein	-3.4287	1.4345
IGS-99-880_12637	IGS-99-880.gene.1479.1	IGS-99-880.mRNA.2381.1	IGS-99-880.polypeptide.2381.1	gene_symbol=cotH	-3.10443	2.34496
IGS-99-880_06095	IGS-99-880.gene.10191.1	IGS-99-880.mRNA.16409.1	IGS-99-880.polypeptide.16409.1	product_name=hypothetical_protein	-3.07459	NA
IGS-99-880_01734	IGS-99-880.gene.12736.1	IGS-99-880.mRNA.20478.1	IGS-99-880.polypeptide.20478.1	Dbxref=EC:2.7.11.1;product_name=PAS_domain-containing_serine/threonine-protein_kinase;gene_symbol=Pask	-3.06961	-1.70135
IGS-99-880_00710	IGS-99-880.gene.7887.1	IGS-99-880.mRNA.12781.1	IGS-99-880.polypeptide.12781.1	gene_symbol=cys-3	-3.03754	-2.62349
IGS-99-880_12724	IGS-99-880.gene.1566.1	IGS-99-880.mRNA.2529.1	IGS-99-880.polypeptide.2529.1	Dbxref=EC:1.8.1.2;product_name=Sulfite_reductase_[NADPH]_flavoprotein_component;gene_symbol=MET10	-3.03052	-2.44636
IGS-99-880_01254	IGS-99-880.gene.8477.1	IGS-99-880.mRNA.13711.1	IGS-99-880.polypeptide.13711.1	gene_symbol=Tis11	-2.97287	-2.00061
IGS-99-880_06844	IGS-99-880.gene.10940.1	IGS-99-880.mRNA.17638.1	IGS-99-880.polypeptide.17638.1	gene_symbol=sfp1	-2.89528	-1.37019
IGS-99-880_08637	IGS-99-880.gene.5469.1	IGS-99-880.mRNA.8786.1	IGS-99-880.polypeptide.8786.1	gene_symbol=MFSD1	-2.80543	-1.37417
IGS-99-880_00509	IGS-99-880.gene.7686.1	IGS-99-880.mRNA.12430.1	IGS-99-880.polypeptide.12430.1	gene_symbol=pac2	-2.75418	NA
IGS-99-880_11550	IGS-99-880.gene.392.1	IGS-99-880.mRNA.596.1	IGS-99-880.polypeptide.596.1	gene_symbol=zrt1	-2.71334	NA
IGS-99-880_06828	IGS-99-880.gene.10924.1	IGS-99-880.mRNA.17609.1	IGS-99-880.polypeptide.17609.1	product_name=hypothetical_protein	-2.67274	-1.41434
IGS-99-880_05632	IGS-99-880.gene.6866.1	IGS-99-880.mRNA.11060.1	IGS-99-880.polypeptide.11060.1	product_name=hypothetical_protein	-2.67093	-1.16295
IGS-99-880_10446	IGS-99-880.gene.11363.1	IGS-99-880.mRNA.18349.1	IGS-99-880.polypeptide.18349.1	Dbxref=EC:2.7.11.2;product_name=[Pyruvate_dehydrogenase_(acetyl-transferring)]_kinase,_mitochondrial;gene_symbol=PDK	-2.54583	1.11051
IGS-99-880_07132	IGS-99-880.gene.8810.1	IGS-99-880.mRNA.14255.1	IGS-99-880.polypeptide.14255.1	product_name=Guanine_nucleotide-binding_protein_subunit_alpha	-2.54371	NA
IGS-99-880_02930	IGS-99-880.gene.1832.1	IGS-99-880.mRNA.2955.1	IGS-99-880.polypeptide.2955.1	product_name=hypothetical_protein	-2.36783	NA
IGS-99-880_11693	IGS-99-880.gene.535.1	IGS-99-880.mRNA.808.1	IGS-99-880.polypeptide.808.1	Dbxref=EC:3.4.21.63;product_name=Alkaline_protease_1;gene_symbol=alp1	-2.32214	NA
IGS-99-880_08055	IGS-99-880.gene.4887.1	IGS-99-880.mRNA.7861.1	IGS-99-880.polypeptide.7861.1	product_name=hypothetical_protein	-2.30682	NA
IGS-99-880_04085	IGS-99-880.gene.2185.1	IGS-99-880.mRNA.3509.1	IGS-99-880.polypeptide.3509.1	product_name=Alpha-latrotoxin-Lt1a	-2.26406	NA
IGS-99-880_11118	IGS-99-880.gene.12035.1	IGS-99-880.mRNA.19454.1	IGS-99-880.polypeptide.19454.1	gene_symbol=BAT1	-2.25811	-1.89883
IGS-99-880_12074	IGS-99-880.gene.916.1	IGS-99-880.mRNA.1477.1	IGS-99-880.polypeptide.1477.1	gene_symbol=tmem184c	-2.22083	NA
IGS-99-880_07991	IGS-99-880.gene.4823.1	IGS-99-880.mRNA.7754.1	IGS-99-880.polypeptide.7754.1	product_name=hypothetical_protein	-2.18224	NA
IGS-99-880_12877	IGS-99-880.gene.1719.1	IGS-99-880.mRNA.2767.1	IGS-99-880.polypeptide.2767.1	Dbxref=EC:2.7.1.25;product_name=Adenylyl-sulfate_kinase;gene_symbol=MET14	-2.16957	-1.7479
IGS-99-880_09456	IGS-99-880.gene.3438.1	IGS-99-880.mRNA.5522.1	IGS-99-880.polypeptide.5522.1	product_name=hypothetical_protein	-2.15837	NA
IGS-99-880_09057	IGS-99-880.gene.3039.1	IGS-99-880.mRNA.4881.1	IGS-99-880.polypeptide.4881.1	product_name=hypothetical_protein	-2.14402	NA
IGS-99-880_09972	IGS-99-880.gene.3954.1	IGS-99-880.mRNA.6355.1	IGS-99-880.polypeptide.6355.1	product_name=Probable_sulfate_permease_C3H7.02	-2.13392	-2.11163
IGS-99-880_00935	IGS-99-880.gene.8112.1	IGS-99-880.mRNA.13126.1	IGS-99-880.polypeptide.13126.1	product_name=hypothetical_protein	-2.11265	NA
IGS-99-880_02692	IGS-99-880.gene.46.1	IGS-99-880.mRNA.73.1	IGS-99-880.polypeptide.73.1	product_name=hypothetical_protein	-2.08571	NA
IGS-99-880_08559	IGS-99-880.gene.5391.1	IGS-99-880.mRNA.8647.1	IGS-99-880.polypeptide.8647.1	gene_symbol=REG1	-2.0529	1.06636
IGS-99-880_09307	IGS-99-880.gene.3289.1	IGS-99-880.mRNA.5282.1	IGS-99-880.polypeptide.5282.1	product_name=hypothetical_protein	-2.05087	1.4778
IGS-99-880_05940	IGS-99-880.gene.7174.1	IGS-99-880.mRNA.11599.1	IGS-99-880.polypeptide.11599.1	product_name=hypothetical_protein	-2.02058	NA
IGS-99-880_11346	IGS-99-880.gene.12263.1	IGS-99-880.mRNA.19779.1	IGS-99-880.polypeptide.19779.1	gene_symbol=RAD51A	-2.01822	NA
IGS-99-880_09135	IGS-99-880.gene.3117.1	IGS-99-880.mRNA.4997.1	IGS-99-880.polypeptide.4997.1	gene_symbol=hsf1	-2.01321	NA
IGS-99-880_03882	IGS-99-880.gene.1982.1	IGS-99-880.mRNA.3202.1	IGS-99-880.polypeptide.3202.1	gene_symbol=pac2	-2.01195	NA
IGS-99-880_06131	IGS-99-880.gene.10227.1	IGS-99-880.mRNA.16472.1	IGS-99-880.polypeptide.16472.1	gene_symbol=HSF	-1.9967	2.10884
IGS-99-880_05200	IGS-99-880.gene.6434.1	IGS-99-880.mRNA.10359.1	IGS-99-880.polypeptide.10359.1	product_name=hypothetical_protein	-1.98448	NA
IGS-99-880_06201	IGS-99-880.gene.10297.1	IGS-99-880.mRNA.16597.1	IGS-99-880.polypeptide.16597.1	product_name=hypothetical_protein	-1.94699	NA
IGS-99-880_03739	IGS-99-880.gene.12914.1	IGS-99-880.mRNA.20748.1	IGS-99-880.polypeptide.20748.1	product_name=hypothetical_protein	-1.92537	NA
IGS-99-880_10655	IGS-99-880.gene.11572.1	IGS-99-880.mRNA.18701.1	IGS-99-880.polypeptide.18701.1	product_name=hypothetical_protein	-1.9101	NA
IGS-99-880_11654	IGS-99-880.gene.496.1	IGS-99-880.mRNA.760.1	IGS-99-880.polypeptide.760.1	product_name=hypothetical_protein	-1.90945	-2.39823
IGS-99-880_04089	IGS-99-880.gene.2189.1	IGS-99-880.mRNA.3518.1	IGS-99-880.polypeptide.3518.1	product_name=hypothetical_protein	-1.90836	NA
IGS-99-880_00345	IGS-99-880.gene.5920.1	IGS-99-880.mRNA.9531.1	IGS-99-880.polypeptide.9531.1	Dbxref=EC:3.2.1.28;product_name=Neutral_trehalase;gene_symbol=ntp1	-1.88681	NA
IGS-99-880_11326	IGS-99-880.gene.12243.1	IGS-99-880.mRNA.19748.1	IGS-99-880.polypeptide.19748.1	product_name=Uncharacterized_transcriptional_regulatory_protein_C27B12.11c	-1.87938	NA
IGS-99-880_07317	IGS-99-880.gene.8995.1	IGS-99-880.mRNA.14541.1	IGS-99-880.polypeptide.14541.1	product_name=hypothetical_protein	-1.87736	NA
IGS-99-880_07904	IGS-99-880.gene.4736.1	IGS-99-880.mRNA.7609.1	IGS-99-880.polypeptide.7609.1	Dbxref=EC:3.2.1.4;product_name=Putative_endoglucanase_type_K;	-1.87432	NA
IGS-99-880_11035	IGS-99-880.gene.11952.1	IGS-99-880.mRNA.19318.1	IGS-99-880.polypeptide.19318.1	Dbxref=EC:6.1.1.12;product_name=Aspartate--tRNA_ligase,_cytoplasmic;gene_symbol=DARS	-1.871	NA
IGS-99-880_10394	IGS-99-880.gene.4376.1	IGS-99-880.mRNA.7039.1	IGS-99-880.polypeptide.7039.1	product_name=hypothetical_protein	-1.8705	NA
IGS-99-880_09059	IGS-99-880.gene.3041.1	IGS-99-880.mRNA.4883.1	IGS-99-880.polypeptide.4883.1	product_name=hypothetical_protein	-1.86357	NA
IGS-99-880_05106	IGS-99-880.gene.10020.1	IGS-99-880.mRNA.16109.1	IGS-99-880.polypeptide.16109.1	product_name=hypothetical_protein	-1.8492	NA
IGS-99-880_00133	IGS-99-880.gene.5708.1	IGS-99-880.mRNA.9158.1	IGS-99-880.polypeptide.9158.1	Dbxref=EC:3.5.1.41;product_name=Chitin_deacetylase;	-1.8491	1.68135
IGS-99-880_01988	IGS-99-880.gene.6307.1	IGS-99-880.mRNA.10158.1	IGS-99-880.polypeptide.10158.1	Dbxref=EC:2.4.1.11;product_name=Glycogen_[starch]_synthase;gene_symbol=gsy-1	-1.8292	NA
IGS-99-880_12689	IGS-99-880.gene.1531.1	IGS-99-880.mRNA.2472.1	IGS-99-880.polypeptide.2472.1	gene_symbol=gdi1	-1.79528	NA
IGS-99-880_02575	IGS-99-880.gene.4554.1	IGS-99-880.mRNA.7331.1	IGS-99-880.polypeptide.7331.1	product_name=Arrestin_domain-containing_protein_C31A2.12	-1.79099	NA
IGS-99-880_03325	IGS-99-880.gene.10143.1	IGS-99-880.mRNA.16331.1	IGS-99-880.polypeptide.16331.1	product_name=hypothetical_protein	-1.76832	NA
IGS-99-880_01753	IGS-99-880.gene.12755.1	IGS-99-880.mRNA.20506.1	IGS-99-880.polypeptide.20506.1	product_name=hypothetical_protein	-1.72594	NA
IGS-99-880_08450	IGS-99-880.gene.5282.1	IGS-99-880.mRNA.8492.1	IGS-99-880.polypeptide.8492.1	product_name=hypothetical_protein	-1.68925	NA
IGS-99-880_05963	IGS-99-880.gene.7197.1	IGS-99-880.mRNA.11646.1	IGS-99-880.polypeptide.11646.1	product_name=hypothetical_protein	-1.68837	NA
IGS-99-880_08057	IGS-99-880.gene.4889.1	IGS-99-880.mRNA.7863.1	IGS-99-880.polypeptide.7863.1	product_name=Serine/threonine-protein_phosphatase_6_regulatory_ankyrin_repeat_subunit_B;gene_symbol=Ankrd44	-1.68599	NA
IGS-99-880_07191	IGS-99-880.gene.8869.1	IGS-99-880.mRNA.14369.1	IGS-99-880.polypeptide.14369.1	product_name=hypothetical_protein	-1.66842	NA
IGS-99-880_01371	IGS-99-880.gene.12373.1	IGS-99-880.mRNA.19948.1	IGS-99-880.polypeptide.19948.1	product_name=Uncharacterized_protein_C1420.01c	-1.65745	NA
IGS-99-880_06114	IGS-99-880.gene.10210.1	IGS-99-880.mRNA.16439.1	IGS-99-880.polypeptide.16439.1	product_name=hypothetical_protein	-1.65675	-3.75834
IGS-99-880_00129	IGS-99-880.gene.5704.1	IGS-99-880.mRNA.9152.1	IGS-99-880.polypeptide.9152.1	Dbxref=EC:3.5.1.41;product_name=Chitin_deacetylase;	-1.64182	NA
IGS-99-880_03619	IGS-99-880.gene.8703.1	IGS-99-880.mRNA.14069.1	IGS-99-880.polypeptide.14069.1	Dbxref=EC:1.13.11.60,EC:5.4.4.5;product_name=Psi-producing_oxygenase_A;gene_symbol=ppoA	-1.6321	NA
IGS-99-880_10086	IGS-99-880.gene.4068.1	IGS-99-880.mRNA.6536.1	IGS-99-880.polypeptide.6536.1	gene_symbol=NBP2	-1.61606	NA
IGS-99-880_08838	IGS-99-880.gene.2820.1	IGS-99-880.mRNA.4522.1	IGS-99-880.polypeptide.4522.1	product_name=hypothetical_protein	-1.61071	NA
IGS-99-880_11683	IGS-99-880.gene.525.1	IGS-99-880.mRNA.795.1	IGS-99-880.polypeptide.795.1	product_name=hypothetical_protein	-1.60094	NA
IGS-99-880_03470	IGS-99-880.gene.8181.1	IGS-99-880.mRNA.13239.1	IGS-99-880.polypeptide.13239.1	product_name=hypothetical_protein	-1.59689	NA
IGS-99-880_09615	IGS-99-880.gene.3597.1	IGS-99-880.mRNA.5763.1	IGS-99-880.polypeptide.5763.1	gene_symbol=hsr1	-1.59226	NA
IGS-99-880_10201	IGS-99-880.gene.4183.1	IGS-99-880.mRNA.6734.1	IGS-99-880.polypeptide.6734.1	product_name=Arrestin_domain-containing_protein_C31A2.12	-1.57565	NA
IGS-99-880_00506	IGS-99-880.gene.7683.1	IGS-99-880.mRNA.12426.1	IGS-99-880.polypeptide.12426.1	gene_symbol=sym1	-1.55324	NA
IGS-99-880_00038	IGS-99-880.gene.5613.1	IGS-99-880.mRNA.9008.1	IGS-99-880.polypeptide.9008.1	gene_symbol=sconB	-1.54954	NA
IGS-99-880_10453	IGS-99-880.gene.11370.1	IGS-99-880.mRNA.18358.1	IGS-99-880.polypeptide.18358.1	product_name=hypothetical_protein	-1.54608	NA
IGS-99-880_03147	IGS-99-880.gene.11217.1	IGS-99-880.mRNA.18123.1	IGS-99-880.polypeptide.18123.1	product_name=Uncharacterized_protein_C4G9.04c	-1.54271	NA
IGS-99-880_08573	IGS-99-880.gene.5405.1	IGS-99-880.mRNA.8666.1	IGS-99-880.polypeptide.8666.1	Dbxref=EC:2.7.11.1;product_name=PAS_domain-containing_serine/threonine-protein_kinase;gene_symbol=PASK	-1.53006	NA
IGS-99-880_01964	IGS-99-880.gene.6283.1	IGS-99-880.mRNA.10120.1	IGS-99-880.polypeptide.10120.1	product_name=Probable_sulfate_permease_C3H7.02	-1.51879	NA
IGS-99-880_07101	IGS-99-880.gene.8779.1	IGS-99-880.mRNA.14209.1	IGS-99-880.polypeptide.14209.1	product_name=hypothetical_protein	-1.49477	1.78785
IGS-99-880_02561	IGS-99-880.gene.4540.1	IGS-99-880.mRNA.7301.1	IGS-99-880.polypeptide.7301.1	Dbxref=EC:3.6.3.44;product_name=Multidrug_resistance_protein_2;gene_symbol=PGY2	-1.48014	NA
IGS-99-880_10347	IGS-99-880.gene.4329.1	IGS-99-880.mRNA.6944.1	IGS-99-880.polypeptide.6944.1	product_name=hypothetical_protein	-1.47905	-3.46211
IGS-99-880_08620	IGS-99-880.gene.5452.1	IGS-99-880.mRNA.8761.1	IGS-99-880.polypeptide.8761.1	gene_symbol=TMA22	-1.47269	-1.81571
IGS-99-880_05730	IGS-99-880.gene.6964.1	IGS-99-880.mRNA.11257.1	IGS-99-880.polypeptide.11257.1	Dbxref=EC:2.7.11.1;product_name=Sperm_motility_kinase_Z;gene_symbol=Gm4922	-1.46808	NA
IGS-99-880_08654	IGS-99-880.gene.5486.1	IGS-99-880.mRNA.8806.1	IGS-99-880.polypeptide.8806.1	gene_symbol=pim1	-1.46619	NA
IGS-99-880_00728	IGS-99-880.gene.7905.1	IGS-99-880.mRNA.12803.1	IGS-99-880.polypeptide.12803.1	gene_symbol=Sept2	-1.46512	NA
IGS-99-880_02642	IGS-99-880.gene.4621.1	IGS-99-880.mRNA.7433.1	IGS-99-880.polypeptide.7433.1	product_name=hypothetical_protein	-1.46139	NA
IGS-99-880_03216	IGS-99-880.gene.11286.1	IGS-99-880.mRNA.18244.1	IGS-99-880.polypeptide.18244.1	product_name=hypothetical_protein	-1.45019	NA
IGS-99-880_09997	IGS-99-880.gene.3979.1	IGS-99-880.mRNA.6398.1	IGS-99-880.polypeptide.6398.1	Dbxref=EC:2.7.11.1;product_name=Casein_kinase_I_homolog_1;gene_symbol=cki1	-1.4494	NA
IGS-99-880_02768	IGS-99-880.gene.122.1	IGS-99-880.mRNA.187.1	IGS-99-880.polypeptide.187.1	Dbxref=EC:3.4.24.71;product_name=Endothelin-converting_enzyme_1;gene_symbol=ECE1	-1.44542	NA
IGS-99-880_10061	IGS-99-880.gene.4043.1	IGS-99-880.mRNA.6491.1	IGS-99-880.polypeptide.6491.1	product_name=hypothetical_protein	-1.43691	NA
IGS-99-880_03169	IGS-99-880.gene.11239.1	IGS-99-880.mRNA.18172.1	IGS-99-880.polypeptide.18172.1	Dbxref=EC:1.14.19.1;product_name=Acyl-CoA_desaturase;gene_symbol=OLE1	-1.43201	NA
IGS-99-880_08084	IGS-99-880.gene.4916.1	IGS-99-880.mRNA.7915.1	IGS-99-880.polypeptide.7915.1	product_name=hypothetical_protein	-1.42046	NA
IGS-99-880_10789	IGS-99-880.gene.11706.1	IGS-99-880.mRNA.18893.1	IGS-99-880.polypeptide.18893.1	gene_symbol=rrg1	-1.41835	NA
IGS-99-880_07918	IGS-99-880.gene.4750.1	IGS-99-880.mRNA.7628.1	IGS-99-880.polypeptide.7628.1	Dbxref=EC:3.1.1.3;product_name=Lipase_2;gene_symbol=TGL2	-1.41019	NA
IGS-99-880_06929	IGS-99-880.gene.11025.1	IGS-99-880.mRNA.17767.1	IGS-99-880.polypeptide.17767.1	gene_symbol=cys-3	-1.40714	NA
IGS-99-880_00386	IGS-99-880.gene.5961.1	IGS-99-880.mRNA.9593.1	IGS-99-880.polypeptide.9593.1	product_name=hypothetical_protein	-1.39435	NA
IGS-99-880_02901	IGS-99-880.gene.1803.1	IGS-99-880.mRNA.2914.1	IGS-99-880.polypeptide.2914.1	product_name=hypothetical_protein	-1.3896	-1.22483
IGS-99-880_00849	IGS-99-880.gene.8026.1	IGS-99-880.mRNA.12975.1	IGS-99-880.polypeptide.12975.1	gene_symbol=VCX1	-1.374	NA
IGS-99-880_04400	IGS-99-880.gene.2500.1	IGS-99-880.mRNA.4005.1	IGS-99-880.polypeptide.4005.1	product_name=hypothetical_protein	-1.36916	NA
IGS-99-880_09250	IGS-99-880.gene.3232.1	IGS-99-880.mRNA.5183.1	IGS-99-880.polypeptide.5183.1	gene_symbol=cotH	-1.36834	1.20834
IGS-99-880_08498	IGS-99-880.gene.5330.1	IGS-99-880.mRNA.8558.1	IGS-99-880.polypeptide.8558.1	Dbxref=EC:1.1.3.20;product_name=Long-chain-alcohol_oxidase_FAO4A;gene_symbol=FAO4A	-1.3666	NA
IGS-99-880_05409	IGS-99-880.gene.6643.1	IGS-99-880.mRNA.10695.1	IGS-99-880.polypeptide.10695.1	gene_symbol=abcG14	-1.36256	NA
IGS-99-880_09890	IGS-99-880.gene.3872.1	IGS-99-880.mRNA.6214.1	IGS-99-880.polypeptide.6214.1	gene_symbol=fadA	-1.35823	NA
IGS-99-880_11940	IGS-99-880.gene.782.1	IGS-99-880.mRNA.1264.1	IGS-99-880.polypeptide.1264.1	Dbxref=EC:2.7.11.1;product_name=Serine/threonine-protein_kinase_oca2;gene_symbol=oca2	-1.35729	NA
IGS-99-880_02064	IGS-99-880.gene.6383.1	IGS-99-880.mRNA.10283.1	IGS-99-880.polypeptide.10283.1	Dbxref=EC:2.7.4.21;product_name=Inositol_hexakisphosphate_kinase_1;gene_symbol=Ip6k1	-1.35389	NA
IGS-99-880_05830	IGS-99-880.gene.7064.1	IGS-99-880.mRNA.11398.1	IGS-99-880.polypeptide.11398.1	gene_symbol=spn4	-1.33232	NA
IGS-99-880_00973	IGS-99-880.gene.8196.1	IGS-99-880.mRNA.13261.1	IGS-99-880.polypeptide.13261.1	product_name=hypothetical_protein	-1.31096	1.09261
IGS-99-880_05973	IGS-99-880.gene.7207.1	IGS-99-880.mRNA.11664.1	IGS-99-880.polypeptide.11664.1	product_name=hypothetical_protein	-1.3047	1.57234
IGS-99-880_05476	IGS-99-880.gene.6710.1	IGS-99-880.mRNA.10801.1	IGS-99-880.polypeptide.10801.1	product_name=hypothetical_protein	-1.30336	NA
IGS-99-880_00936	IGS-99-880.gene.8113.1	IGS-99-880.mRNA.13127.1	IGS-99-880.polypeptide.13127.1	product_name=hypothetical_protein	-1.2963	NA
IGS-99-880_00861	IGS-99-880.gene.8038.1	IGS-99-880.mRNA.12991.1	IGS-99-880.polypeptide.12991.1	Dbxref=EC:4.1.1.1;product_name=Pyruvate_decarboxylase;gene_symbol=pdcA	-1.29537	1.7435
IGS-99-880_10135	IGS-99-880.gene.4117.1	IGS-99-880.mRNA.6621.1	IGS-99-880.polypeptide.6621.1	gene_symbol=PACC	-1.29435	NA
IGS-99-880_03678	IGS-99-880.gene.12853.1	IGS-99-880.mRNA.20662.1	IGS-99-880.polypeptide.20662.1	gene_symbol=rcf2	-1.29119	NA
IGS-99-880_09222	IGS-99-880.gene.3204.1	IGS-99-880.mRNA.5140.1	IGS-99-880.polypeptide.5140.1	Dbxref=EC:2.4.1.16;product_name=Chitin_synthase_2;gene_symbol=CHS2	-1.29047	NA
IGS-99-880_05450	IGS-99-880.gene.6684.1	IGS-99-880.mRNA.10766.1	IGS-99-880.polypeptide.10766.1	gene_symbol=scd1	-1.28842	NA
IGS-99-880_07454	IGS-99-880.gene.9132.1	IGS-99-880.mRNA.14738.1	IGS-99-880.polypeptide.14738.1	product_name=hypothetical_protein	-1.28739	NA
IGS-99-880_01172	IGS-99-880.gene.8395.1	IGS-99-880.mRNA.13590.1	IGS-99-880.polypeptide.13590.1	Dbxref=EC:3.1.2.-;product_name=Acyl-coenzyme_A_thioesterase_13;gene_symbol=Acot13	-1.26948	NA
IGS-99-880_08834	IGS-99-880.gene.2816.1	IGS-99-880.mRNA.4518.1	IGS-99-880.polypeptide.4518.1	gene_symbol=pkar	-1.26943	NA
IGS-99-880_04170	IGS-99-880.gene.2270.1	IGS-99-880.mRNA.3628.1	IGS-99-880.polypeptide.3628.1	product_name=hypothetical_protein	-1.26179	NA
IGS-99-880_06284	IGS-99-880.gene.10380.1	IGS-99-880.mRNA.16740.1	IGS-99-880.polypeptide.16740.1	product_name=Zinc_finger_protein_C25B8.19c	-1.25135	NA
IGS-99-880_12597	IGS-99-880.gene.1439.1	IGS-99-880.mRNA.2324.1	IGS-99-880.polypeptide.2324.1	product_name=Putative_oligopeptide_transporter_YGL114W	-1.24989	NA
IGS-99-880_11859	IGS-99-880.gene.701.1	IGS-99-880.mRNA.1118.1	IGS-99-880.polypeptide.1118.1	gene_symbol=mdm31	-1.24965	NA
IGS-99-880_03957	IGS-99-880.gene.2057.1	IGS-99-880.mRNA.3317.1	IGS-99-880.polypeptide.3317.1	product_name=Uncharacterized_protein_C106.07c	-1.23844	NA
IGS-99-880_11410	IGS-99-880.gene.12327.1	IGS-99-880.mRNA.19878.1	IGS-99-880.polypeptide.19878.1	gene_symbol=rga8	-1.22663	NA
IGS-99-880_08557	IGS-99-880.gene.5389.1	IGS-99-880.mRNA.8645.1	IGS-99-880.polypeptide.8645.1	Dbxref=EC:4.1.2.48;product_name=Low-specificity_L-threonine_aldolase;gene_symbol=GLY1	-1.21695	NA
IGS-99-880_12230	IGS-99-880.gene.1072.1	IGS-99-880.mRNA.1734.1	IGS-99-880.polypeptide.1734.1	Dbxref=EC:1.-.-.-;product_name=Apoptosis-inducing_factor_homolog_B;gene_symbol=aifB	-1.21081	NA
IGS-99-880_09932	IGS-99-880.gene.3914.1	IGS-99-880.mRNA.6290.1	IGS-99-880.polypeptide.6290.1	product_name=hypothetical_protein	-1.21077	NA
IGS-99-880_01312	IGS-99-880.gene.8535.1	IGS-99-880.mRNA.13799.1	IGS-99-880.polypeptide.13799.1	product_name=hypothetical_protein	-1.20549	1.5014
IGS-99-880_05712	IGS-99-880.gene.6946.1	IGS-99-880.mRNA.11207.1	IGS-99-880.polypeptide.11207.1	Dbxref=EC:3.5.3.4;product_name=Probable_allantoicase;	-1.2029	NA
IGS-99-880_07514	IGS-99-880.gene.9192.1	IGS-99-880.mRNA.14832.1	IGS-99-880.polypeptide.14832.1	gene_symbol=ZIP3	-1.19619	-1.54505
IGS-99-880_00112	IGS-99-880.gene.5687.1	IGS-99-880.mRNA.9126.1	IGS-99-880.polypeptide.9126.1	product_name=Uncharacterized_protein_C9E9.04	-1.1941	NA
IGS-99-880_09773	IGS-99-880.gene.3755.1	IGS-99-880.mRNA.6010.1	IGS-99-880.polypeptide.6010.1	Dbxref=EC:1.14.19.1;product_name=Acyl-CoA_desaturase;gene_symbol=OLE1	-1.19358	NA
IGS-99-880_03179	IGS-99-880.gene.11249.1	IGS-99-880.mRNA.18182.1	IGS-99-880.polypeptide.18182.1	product_name=hypothetical_protein	-1.19313	NA
IGS-99-880_09761	IGS-99-880.gene.3743.1	IGS-99-880.mRNA.5992.1	IGS-99-880.polypeptide.5992.1	Dbxref=EC:1.7.3.3;product_name=Uricase;gene_symbol=uaZ	-1.19261	NA
IGS-99-880_11942	IGS-99-880.gene.784.1	IGS-99-880.mRNA.1266.1	IGS-99-880.polypeptide.1266.1	Dbxref=EC:3.4.23.-,EC:2.7.7.49;product_name=Retrovirus-related_Pol_polyprotein_from_transposon_412;gene_symbol=POL	-1.18637	NA
IGS-99-880_08792	IGS-99-880.gene.2774.1	IGS-99-880.mRNA.4444.1	IGS-99-880.polypeptide.4444.1	Dbxref=EC:1.14.14.1;product_name=Cytochrome_P450_1A1;gene_symbol=CYP1A1	-1.17934	NA
IGS-99-880_06449	IGS-99-880.gene.10545.1	IGS-99-880.mRNA.17003.1	IGS-99-880.polypeptide.17003.1	product_name=hypothetical_protein	-1.17592	NA
IGS-99-880_05395	IGS-99-880.gene.6629.1	IGS-99-880.mRNA.10669.1	IGS-99-880.polypeptide.10669.1	gene_symbol=SOK2	-1.16269	NA
IGS-99-880_12634	IGS-99-880.gene.1476.1	IGS-99-880.mRNA.2374.1	IGS-99-880.polypeptide.2374.1	Dbxref=EC:1.6.2.4;product_name=NADPH--cytochrome_P450_reductase;gene_symbol=cprA	-1.1625	NA
IGS-99-880_11153	IGS-99-880.gene.12070.1	IGS-99-880.mRNA.19499.1	IGS-99-880.polypeptide.19499.1	product_name=hypothetical_protein	-1.15365	NA
IGS-99-880_00805	IGS-99-880.gene.7982.1	IGS-99-880.mRNA.12922.1	IGS-99-880.polypeptide.12922.1	Dbxref=EC:3.1.6.1;product_name=Arylsulfatase;	-1.13993	NA
IGS-99-880_10330	IGS-99-880.gene.4312.1	IGS-99-880.mRNA.6923.1	IGS-99-880.polypeptide.6923.1	Dbxref=EC:4.1.1.1;product_name=Pyruvate_decarboxylase;gene_symbol=pdcA	-1.13911	NA
IGS-99-880_09493	IGS-99-880.gene.3475.1	IGS-99-880.mRNA.5571.1	IGS-99-880.polypeptide.5571.1	product_name=hypothetical_protein	-1.13594	NA
IGS-99-880_11947	IGS-99-880.gene.789.1	IGS-99-880.mRNA.1272.1	IGS-99-880.polypeptide.1272.1	product_name=hypothetical_protein	-1.13275	NA
IGS-99-880_07842	IGS-99-880.gene.4674.1	IGS-99-880.mRNA.7501.1	IGS-99-880.polypeptide.7501.1	Dbxref=EC:2.5.1.18;product_name=Glutathione_S-transferase_P_1;gene_symbol=gstp1	-1.12597	NA
IGS-99-880_07875	IGS-99-880.gene.4707.1	IGS-99-880.mRNA.7569.1	IGS-99-880.polypeptide.7569.1	product_name=hypothetical_protein	-1.10859	NA
IGS-99-880_10103	IGS-99-880.gene.4085.1	IGS-99-880.mRNA.6564.1	IGS-99-880.polypeptide.6564.1	product_name=hypothetical_protein	-1.10117	NA
IGS-99-880_06227	IGS-99-880.gene.10323.1	IGS-99-880.mRNA.16641.1	IGS-99-880.polypeptide.16641.1	product_name=hypothetical_protein	-1.09885	NA
IGS-99-880_09921	IGS-99-880.gene.3903.1	IGS-99-880.mRNA.6275.1	IGS-99-880.polypeptide.6275.1	product_name=hypothetical_protein	-1.09484	NA
IGS-99-880_06530	IGS-99-880.gene.10626.1	IGS-99-880.mRNA.17131.1	IGS-99-880.polypeptide.17131.1	gene_symbol=CBSCBSPB3	-1.09408	NA
IGS-99-880_06007	IGS-99-880.gene.7241.1	IGS-99-880.mRNA.11728.1	IGS-99-880.polypeptide.11728.1	gene_symbol=unc-47	-1.07744	NA
IGS-99-880_06443	IGS-99-880.gene.10539.1	IGS-99-880.mRNA.16990.1	IGS-99-880.polypeptide.16990.1	gene_symbol=EVI5	-1.07682	NA
IGS-99-880_06439	IGS-99-880.gene.10535.1	IGS-99-880.mRNA.16983.1	IGS-99-880.polypeptide.16983.1	Dbxref=EC:2.5.1.47;product_name=Cysteine_synthase;gene_symbol=cysB	-1.07451	NA
IGS-99-880_01759	IGS-99-880.gene.12761.1	IGS-99-880.mRNA.20512.1	IGS-99-880.polypeptide.20512.1	gene_symbol=Tbrg1	-1.07375	NA
IGS-99-880_01025	IGS-99-880.gene.8248.1	IGS-99-880.mRNA.13345.1	IGS-99-880.polypeptide.13345.1	gene_symbol=ADO1	-1.07276	NA
IGS-99-880_04324	IGS-99-880.gene.2424.1	IGS-99-880.mRNA.3880.1	IGS-99-880.polypeptide.3880.1	product_name=hypothetical_protein	-1.07183	1.78613
IGS-99-880_01361	IGS-99-880.gene.8584.1	IGS-99-880.mRNA.13886.1	IGS-99-880.polypeptide.13886.1	Dbxref=EC:1.3.3.3;product_name=Coproporphyrinogen-III_oxidase,_mitochondrial;gene_symbol=CPOX	-1.0711	NA
IGS-99-880_00514	IGS-99-880.gene.7691.1	IGS-99-880.mRNA.12435.1	IGS-99-880.polypeptide.12435.1	product_name=hypothetical_protein	-1.06152	NA
IGS-99-880_12534	IGS-99-880.gene.1376.1	IGS-99-880.mRNA.2233.1	IGS-99-880.polypeptide.2233.1	product_name=hypothetical_protein	-1.06011	NA
IGS-99-880_04015	IGS-99-880.gene.2115.1	IGS-99-880.mRNA.3409.1	IGS-99-880.polypeptide.3409.1	Dbxref=EC:5.1.1.-,EC:1.-.-.-;product_name=Linear_gramicidin_synthase_subunit_D;gene_symbol=lgrD	-1.05978	NA
IGS-99-880_03102	IGS-99-880.gene.11172.1	IGS-99-880.mRNA.18051.1	IGS-99-880.polypeptide.18051.1	product_name=hypothetical_protein	-1.05127	NA
IGS-99-880_10079	IGS-99-880.gene.4061.1	IGS-99-880.mRNA.6519.1	IGS-99-880.polypeptide.6519.1	product_name=hypothetical_protein	-1.05062	NA
IGS-99-880_00567	IGS-99-880.gene.7744.1	IGS-99-880.mRNA.12523.1	IGS-99-880.polypeptide.12523.1	gene_symbol=samB	-1.05056	NA
IGS-99-880_08817	IGS-99-880.gene.2799.1	IGS-99-880.mRNA.4482.1	IGS-99-880.polypeptide.4482.1	Dbxref=EC:1.15.1.1;product_name=Superoxide_dismutase_[Cu-Zn],_chloroplastic;gene_symbol=SODCP.2	-1.03803	NA
IGS-99-880_10050	IGS-99-880.gene.4032.1	IGS-99-880.mRNA.6478.1	IGS-99-880.polypeptide.6478.1	Dbxref=EC:3.2.1.4;product_name=Putative_endoglucanase_type_K;	-1.02468	-2.04436
IGS-99-880_06417	IGS-99-880.gene.10513.1	IGS-99-880.mRNA.16942.1	IGS-99-880.polypeptide.16942.1	product_name=hypothetical_protein	-1.01793	1.40122
IGS-99-880_08727	IGS-99-880.gene.5559.1	IGS-99-880.mRNA.8920.1	IGS-99-880.polypeptide.8920.1	Dbxref=EC:1.-.-.-;product_name=Ceramide_very_long_chain_fatty_acid_hydroxylase_SCS7;gene_symbol=SCS7	-1.01176	NA
IGS-99-880_00430	IGS-99-880.gene.6005.1	IGS-99-880.mRNA.9659.1	IGS-99-880.polypeptide.9659.1	gene_symbol=gyp3	-1.01143	NA
IGS-99-880_01819	IGS-99-880.gene.6138.1	IGS-99-880.mRNA.9881.1	IGS-99-880.polypeptide.9881.1	gene_symbol=CDC25	-1.00848	NA
IGS-99-880_05549	IGS-99-880.gene.6783.1	IGS-99-880.mRNA.10915.1	IGS-99-880.polypeptide.10915.1	Dbxref=EC:2.3.1.225;product_name=Palmitoyltransferase_PFA4;gene_symbol=PFA4	-1.0016	NA
IGS-99-880_11605	IGS-99-880.gene.447.1	IGS-99-880.mRNA.678.1	IGS-99-880.polypeptide.678.1	gene_symbol=zip2	-1.00132	-1.88777
IGS-99-880_12254	IGS-99-880.gene.1096.1	IGS-99-880.mRNA.1787.1	IGS-99-880.polypeptide.1787.1	Dbxref=EC:1.1.1.44;product_name=6-phosphogluconate_dehydrogenase,_decarboxylating;gene_symbol=6-PGD	1.00294	NA
IGS-99-880_06577	IGS-99-880.gene.10673.1	IGS-99-880.mRNA.17202.1	IGS-99-880.polypeptide.17202.1	product_name=High_mobility_group-T_protein	1.00906	NA
IGS-99-880_04292	IGS-99-880.gene.2392.1	IGS-99-880.mRNA.3820.1	IGS-99-880.polypeptide.3820.1	product_name=hypothetical_protein	1.00914	NA
IGS-99-880_06708	IGS-99-880.gene.10804.1	IGS-99-880.mRNA.17409.1	IGS-99-880.polypeptide.17409.1	product_name=hypothetical_protein	1.01258	NA
IGS-99-880_06085	IGS-99-880.gene.7319.1	IGS-99-880.mRNA.11867.1	IGS-99-880.polypeptide.11867.1	product_name=hypothetical_protein	1.01343	NA
IGS-99-880_01508	IGS-99-880.gene.12510.1	IGS-99-880.mRNA.20142.1	IGS-99-880.polypeptide.20142.1	Dbxref=EC:1.13.11.5;product_name=Homogentisate_1,2-dioxygenase;gene_symbol=hgo	1.01786	NA
IGS-99-880_06980	IGS-99-880.gene.11076.1	IGS-99-880.mRNA.17875.1	IGS-99-880.polypeptide.17875.1	product_name=hypothetical_protein	1.02418	1.19653
IGS-99-880_11626	IGS-99-880.gene.468.1	IGS-99-880.mRNA.721.1	IGS-99-880.polypeptide.721.1	gene_symbol=ANT1	1.02471	NA
IGS-99-880_01706	IGS-99-880.gene.12708.1	IGS-99-880.mRNA.20430.1	IGS-99-880.polypeptide.20430.1	gene_symbol=nit-4	1.03316	NA
IGS-99-880_06354	IGS-99-880.gene.10450.1	IGS-99-880.mRNA.16850.1	IGS-99-880.polypeptide.16850.1	Dbxref=EC:1.14.14.1;product_name=Cytochrome_P450_3A5;gene_symbol=CYP3A5	1.03987	NA
IGS-99-880_03893	IGS-99-880.gene.1993.1	IGS-99-880.mRNA.3213.1	IGS-99-880.polypeptide.3213.1	product_name=hypothetical_protein	1.04043	NA
IGS-99-880_11387	IGS-99-880.gene.12304.1	IGS-99-880.mRNA.19842.1	IGS-99-880.polypeptide.19842.1	product_name=hypothetical_protein	1.04479	NA
IGS-99-880_00641	IGS-99-880.gene.7818.1	IGS-99-880.mRNA.12645.1	IGS-99-880.polypeptide.12645.1	gene_symbol=FHL1	1.04736	NA
IGS-99-880_08046	IGS-99-880.gene.4878.1	IGS-99-880.mRNA.7844.1	IGS-99-880.polypeptide.7844.1	product_name=hypothetical_protein	1.04969	NA
IGS-99-880_01993	IGS-99-880.gene.6312.1	IGS-99-880.mRNA.10164.1	IGS-99-880.polypeptide.10164.1	gene_symbol=CTF1-ALPHA	1.05031	NA
IGS-99-880_05215	IGS-99-880.gene.6449.1	IGS-99-880.mRNA.10379.1	IGS-99-880.polypeptide.10379.1	Dbxref=EC:3.2.-.-;product_name=Probable_chaperone_protein_HSP31;gene_symbol=HSP31	1.05807	NA
IGS-99-880_07820	IGS-99-880.gene.4652.1	IGS-99-880.mRNA.7465.1	IGS-99-880.polypeptide.7465.1	product_name=hypothetical_protein	1.07194	NA
IGS-99-880_06327	IGS-99-880.gene.10423.1	IGS-99-880.mRNA.16811.1	IGS-99-880.polypeptide.16811.1	gene_symbol=Mfsd1	1.07598	NA
IGS-99-880_01411	IGS-99-880.gene.12413.1	IGS-99-880.mRNA.19996.1	IGS-99-880.polypeptide.19996.1	Dbxref=EC:3.6.1.52,EC:3.6.1.60;product_name=Diphosphoinositol_polyphosphate_phosphohydrolase_aps1;gene_symbol=aps1	1.08584	-1.04728
IGS-99-880_02949	IGS-99-880.gene.1851.1	IGS-99-880.mRNA.2988.1	IGS-99-880.polypeptide.2988.1	Dbxref=EC:3.1.3.48;product_name=Dual-specificity_protein_phosphatase_SDP1;gene_symbol=SDP1	1.08667	NA
IGS-99-880_09404	IGS-99-880.gene.3386.1	IGS-99-880.mRNA.5442.1	IGS-99-880.polypeptide.5442.1	Dbxref=EC:4.1.3.27;product_name=Probable_anthranilate_synthase_component_1;gene_symbol=trp3	1.08887	NA
IGS-99-880_01433	IGS-99-880.gene.12435.1	IGS-99-880.mRNA.20022.1	IGS-99-880.polypeptide.20022.1	product_name=hypothetical_protein	1.09045	NA
IGS-99-880_07204	IGS-99-880.gene.8882.1	IGS-99-880.mRNA.14384.1	IGS-99-880.polypeptide.14384.1	product_name=Uncharacterized_protein_YNL011C	1.09141	NA
IGS-99-880_02140	IGS-99-880.gene.7373.1	IGS-99-880.mRNA.11950.1	IGS-99-880.polypeptide.11950.1	product_name=Probable_sulfate_permease_C869.05c	1.09311	-1.26994
IGS-99-880_07054	IGS-99-880.gene.8732.1	IGS-99-880.mRNA.14111.1	IGS-99-880.polypeptide.14111.1	gene_symbol=CTP1	1.10449	NA
IGS-99-880_08605	IGS-99-880.gene.5437.1	IGS-99-880.mRNA.8731.1	IGS-99-880.polypeptide.8731.1	Dbxref=EC:1.8.4.11;product_name=Probable_peptide_methionine_sulfoxide_reductase;gene_symbol=mxr1	1.1068	NA
IGS-99-880_01122	IGS-99-880.gene.8345.1	IGS-99-880.mRNA.13505.1	IGS-99-880.polypeptide.13505.1	product_name=hypothetical_protein	1.11059	NA
IGS-99-880_09422	IGS-99-880.gene.3404.1	IGS-99-880.mRNA.5470.1	IGS-99-880.polypeptide.5470.1	Dbxref=EC:3.1.3.16,EC:3.1.3.48;product_name=Dual_specificity_protein_phosphatase_2;gene_symbol=DUSP2	1.11275	NA
IGS-99-880_02418	IGS-99-880.gene.4397.1	IGS-99-880.mRNA.7079.1	IGS-99-880.polypeptide.7079.1	gene_symbol=RTG2	1.11298	-1.15141
IGS-99-880_07272	IGS-99-880.gene.8950.1	IGS-99-880.mRNA.14478.1	IGS-99-880.polypeptide.14478.1	Dbxref=EC:1.3.3.6;product_name=Putative_peroxisomal_acyl-coenzyme_A_oxidase_1.2;gene_symbol=ACX1.2	1.11397	2.23393
IGS-99-880_03627	IGS-99-880.gene.8711.1	IGS-99-880.mRNA.14079.1	IGS-99-880.polypeptide.14079.1	product_name=hypothetical_protein	1.11939	NA
IGS-99-880_10863	IGS-99-880.gene.11780.1	IGS-99-880.mRNA.19021.1	IGS-99-880.polypeptide.19021.1	Dbxref=EC:3.4.23.-;product_name=Minor_histocompatibility_antigen_H13;gene_symbol=HM13	1.12001	-1.09068
IGS-99-880_05706	IGS-99-880.gene.6940.1	IGS-99-880.mRNA.11188.1	IGS-99-880.polypeptide.11188.1	gene_symbol=gluP	1.12847	NA
IGS-99-880_09008	IGS-99-880.gene.2990.1	IGS-99-880.mRNA.4802.1	IGS-99-880.polypeptide.4802.1	Dbxref=EC:2.6.-.-;product_name=Uncharacterized_aminotransferase_BpOF4_10225;	1.12997	NA
IGS-99-880_04413	IGS-99-880.gene.2513.1	IGS-99-880.mRNA.4022.1	IGS-99-880.polypeptide.4022.1	product_name=hypothetical_protein	1.13645	NA
IGS-99-880_08425	IGS-99-880.gene.5257.1	IGS-99-880.mRNA.8449.1	IGS-99-880.polypeptide.8449.1	gene_symbol=nit-4	1.14151	NA
IGS-99-880_00663	IGS-99-880.gene.7840.1	IGS-99-880.mRNA.12689.1	IGS-99-880.polypeptide.12689.1	Dbxref=EC:1.1.1.2;product_name=NADP-dependent_alcohol_dehydrogenase_C_2;gene_symbol=adhC2	1.14396	-1.54563
IGS-99-880_11689	IGS-99-880.gene.531.1	IGS-99-880.mRNA.804.1	IGS-99-880.polypeptide.804.1	Dbxref=EC:4.3.1.17,EC:4.3.1.18,EC:5.1.1.18;product_name=Probable_serine_racemase;gene_symbol=srr	1.14957	-1.43087
IGS-99-880_05498	IGS-99-880.gene.6732.1	IGS-99-880.mRNA.10832.1	IGS-99-880.polypeptide.10832.1	product_name=Uncharacterized_protein_YNL011C	1.15154	NA
IGS-99-880_09310	IGS-99-880.gene.3292.1	IGS-99-880.mRNA.5287.1	IGS-99-880.polypeptide.5287.1	Dbxref=EC:2.1.1.164;product_name=Demethylrebeccamycin-D-glucose_O-methyltransferase;gene_symbol=rebM	1.1524	NA
IGS-99-880_03904	IGS-99-880.gene.2004.1	IGS-99-880.mRNA.3232.1	IGS-99-880.polypeptide.3232.1	Dbxref=EC:3.5.3.4;product_name=Probable_allantoicase;	1.16262	NA
IGS-99-880_08234	IGS-99-880.gene.5066.1	IGS-99-880.mRNA.8128.1	IGS-99-880.polypeptide.8128.1	product_name=Altered_inheritance_of_mitochondria_protein_32;gene_symbol=AIM32	1.16728	NA
IGS-99-880_00535	IGS-99-880.gene.7712.1	IGS-99-880.mRNA.12469.1	IGS-99-880.polypeptide.12469.1	product_name=hypothetical_protein	1.17216	NA
IGS-99-880_03344	IGS-99-880.gene.10162.1	IGS-99-880.mRNA.16357.1	IGS-99-880.polypeptide.16357.1	product_name=hypothetical_protein	1.18163	NA
IGS-99-880_07337	IGS-99-880.gene.9015.1	IGS-99-880.mRNA.14570.1	IGS-99-880.polypeptide.14570.1	product_name=hypothetical_protein	1.18598	NA
IGS-99-880_09105	IGS-99-880.gene.3087.1	IGS-99-880.mRNA.4954.1	IGS-99-880.polypeptide.4954.1	gene_symbol=SHO1	1.18624	-1.68856
IGS-99-880_00185	IGS-99-880.gene.5760.1	IGS-99-880.mRNA.9233.1	IGS-99-880.polypeptide.9233.1	product_name=hypothetical_protein	1.18881	NA
IGS-99-880_04440	IGS-99-880.gene.2540.1	IGS-99-880.mRNA.4059.1	IGS-99-880.polypeptide.4059.1	product_name=hypothetical_protein	1.19208	NA
IGS-99-880_08783	IGS-99-880.gene.2765.1	IGS-99-880.mRNA.4428.1	IGS-99-880.polypeptide.4428.1	product_name=hypothetical_protein	1.19705	NA
IGS-99-880_02169	IGS-99-880.gene.7402.1	IGS-99-880.mRNA.11985.1	IGS-99-880.polypeptide.11985.1	gene_symbol=VPS21	1.20333	NA
IGS-99-880_02811	IGS-99-880.gene.165.1	IGS-99-880.mRNA.261.1	IGS-99-880.polypeptide.261.1	Dbxref=EC:1.2.1.3;product_name=Aldehyde_dehydrogenase;gene_symbol=aldA	1.20989	-1.27477
IGS-99-880_03673	IGS-99-880.gene.12848.1	IGS-99-880.mRNA.20657.1	IGS-99-880.polypeptide.20657.1	gene_symbol=OPT3	1.22299	NA
IGS-99-880_03115	IGS-99-880.gene.11185.1	IGS-99-880.mRNA.18074.1	IGS-99-880.polypeptide.18074.1	gene_symbol=gtaJ	1.23186	-1.56609
IGS-99-880_04263	IGS-99-880.gene.2363.1	IGS-99-880.mRNA.3776.1	IGS-99-880.polypeptide.3776.1	gene_symbol=NRG1	1.23405	-1.05215
IGS-99-880_07431	IGS-99-880.gene.9109.1	IGS-99-880.mRNA.14707.1	IGS-99-880.polypeptide.14707.1	gene_symbol=slm1	1.24496	-1.52808
IGS-99-880_12875	IGS-99-880.gene.1717.1	IGS-99-880.mRNA.2765.1	IGS-99-880.polypeptide.2765.1	Dbxref=EC:2.7.6.1;product_name=Ribose-phosphate_pyrophosphokinase_5;	1.24545	NA
IGS-99-880_07854	IGS-99-880.gene.4686.1	IGS-99-880.mRNA.7523.1	IGS-99-880.polypeptide.7523.1	Dbxref=EC:4.3.2.1;product_name=Probable_argininosuccinate_lyase;gene_symbol=argx	1.24589	-1.97479
IGS-99-880_06962	IGS-99-880.gene.11058.1	IGS-99-880.mRNA.17843.1	IGS-99-880.polypeptide.17843.1	product_name=hypothetical_protein	1.25962	NA
IGS-99-880_00518	IGS-99-880.gene.7695.1	IGS-99-880.mRNA.12441.1	IGS-99-880.polypeptide.12441.1	gene_symbol=SYT5	1.26373	NA
IGS-99-880_10060	IGS-99-880.gene.4042.1	IGS-99-880.mRNA.6489.1	IGS-99-880.polypeptide.6489.1	gene_symbol=SEL1L2	1.27258	-1.13105
IGS-99-880_10478	IGS-99-880.gene.11395.1	IGS-99-880.mRNA.18390.1	IGS-99-880.polypeptide.18390.1	product_name=Uncharacterized_transporter_C1683.12	1.27682	NA
IGS-99-880_08103	IGS-99-880.gene.4935.1	IGS-99-880.mRNA.7940.1	IGS-99-880.polypeptide.7940.1	product_name=hypothetical_protein	1.27733	NA
IGS-99-880_09785	IGS-99-880.gene.3767.1	IGS-99-880.mRNA.6029.1	IGS-99-880.polypeptide.6029.1	product_name=hypothetical_protein	1.28071	-1.12376
IGS-99-880_08001	IGS-99-880.gene.4833.1	IGS-99-880.mRNA.7769.1	IGS-99-880.polypeptide.7769.1	product_name=hypothetical_protein	1.28446	NA
IGS-99-880_06160	IGS-99-880.gene.10256.1	IGS-99-880.mRNA.16518.1	IGS-99-880.polypeptide.16518.1	gene_symbol=Gcsh	1.2876	NA
IGS-99-880_06544	IGS-99-880.gene.10640.1	IGS-99-880.mRNA.17157.1	IGS-99-880.polypeptide.17157.1	product_name=hypothetical_protein	1.2893	NA
IGS-99-880_04407	IGS-99-880.gene.2507.1	IGS-99-880.mRNA.4015.1	IGS-99-880.polypeptide.4015.1	product_name=GATA_zinc_finger_domain-containing_protein_C1393.08	1.28954	NA
IGS-99-880_11379	IGS-99-880.gene.12296.1	IGS-99-880.mRNA.19822.1	IGS-99-880.polypeptide.19822.1	product_name=hypothetical_protein	1.29461	-2.06324
IGS-99-880_07943	IGS-99-880.gene.4775.1	IGS-99-880.mRNA.7680.1	IGS-99-880.polypeptide.7680.1	Dbxref=EC:2.7.11.11;product_name=cAMP-dependent_protein_kinase_type_1;gene_symbol=TPK1	1.29748	NA
IGS-99-880_06846	IGS-99-880.gene.10942.1	IGS-99-880.mRNA.17640.1	IGS-99-880.polypeptide.17640.1	gene_symbol=Ppp1r3e	1.29909	NA
IGS-99-880_09251	IGS-99-880.gene.3233.1	IGS-99-880.mRNA.5184.1	IGS-99-880.polypeptide.5184.1	Dbxref=EC:1.3.8.5;product_name=Short/branched_chain_specific_acyl-CoA_dehydrogenase,_mitochondrial;gene_symbol=Acadsb	1.30055	NA
IGS-99-880_06839	IGS-99-880.gene.10935.1	IGS-99-880.mRNA.17629.1	IGS-99-880.polypeptide.17629.1	Dbxref=EC:3.2.1.14;product_name=Chitinase_A1;gene_symbol=chiA1	1.3053	NA
IGS-99-880_11353	IGS-99-880.gene.12270.1	IGS-99-880.mRNA.19787.1	IGS-99-880.polypeptide.19787.1	gene_symbol=ain1	1.30729	NA
IGS-99-880_08787	IGS-99-880.gene.2769.1	IGS-99-880.mRNA.4432.1	IGS-99-880.polypeptide.4432.1	Dbxref=EC:1.1.1.138;product_name=Probable_NADP-dependent_mannitol_dehydrogenase;gene_symbol=PIG8	1.30769	NA
IGS-99-880_05704	IGS-99-880.gene.6938.1	IGS-99-880.mRNA.11186.1	IGS-99-880.polypeptide.11186.1	gene_symbol=SFU1	1.30928	NA
IGS-99-880_10291	IGS-99-880.gene.4273.1	IGS-99-880.mRNA.6863.1	IGS-99-880.polypeptide.6863.1	gene_symbol=sfp1	1.3209	NA
IGS-99-880_11661	IGS-99-880.gene.503.1	IGS-99-880.mRNA.768.1	IGS-99-880.polypeptide.768.1	product_name=hypothetical_protein	1.32637	NA
IGS-99-880_03322	IGS-99-880.gene.10140.1	IGS-99-880.mRNA.16328.1	IGS-99-880.polypeptide.16328.1	product_name=hypothetical_protein	1.33533	NA
IGS-99-880_00381	IGS-99-880.gene.5956.1	IGS-99-880.mRNA.9587.1	IGS-99-880.polypeptide.9587.1	product_name=Uncharacterized_protein_C1494.08c	1.33538	NA
IGS-99-880_11001	IGS-99-880.gene.11918.1	IGS-99-880.mRNA.19264.1	IGS-99-880.polypeptide.19264.1	product_name=hypothetical_protein	1.34122	NA
IGS-99-880_05862	IGS-99-880.gene.7096.1	IGS-99-880.mRNA.11468.1	IGS-99-880.polypeptide.11468.1	product_name=hypothetical_protein	1.34309	NA
IGS-99-880_08964	IGS-99-880.gene.2946.1	IGS-99-880.mRNA.4716.1	IGS-99-880.polypeptide.4716.1	Dbxref=EC:2.7.11.1;product_name=Serine/threonine-protein_kinase_32A;gene_symbol=Stk32a	1.34917	NA
IGS-99-880_09045	IGS-99-880.gene.3027.1	IGS-99-880.mRNA.4864.1	IGS-99-880.polypeptide.4864.1	product_name=hypothetical_protein	1.35546	NA
IGS-99-880_11260	IGS-99-880.gene.12177.1	IGS-99-880.mRNA.19650.1	IGS-99-880.polypeptide.19650.1	Dbxref=EC:2.7.6.1;product_name=Ribose-phosphate_pyrophosphokinase_2;	1.35844	NA
IGS-99-880_00581	IGS-99-880.gene.7758.1	IGS-99-880.mRNA.12546.1	IGS-99-880.polypeptide.12546.1	Dbxref=EC:1.2.1.31;product_name=L-aminoadipate-semialdehyde_dehydrogenase;gene_symbol=lys1	1.37073	NA
IGS-99-880_04175	IGS-99-880.gene.2275.1	IGS-99-880.mRNA.3633.1	IGS-99-880.polypeptide.3633.1	Dbxref=EC:3.6.3.8;product_name=Calcium-transporting_ATPase_PAT1;gene_symbol=patA	1.37083	NA
IGS-99-880_02699	IGS-99-880.gene.53.1	IGS-99-880.mRNA.99.1	IGS-99-880.polypeptide.99.1	gene_symbol=MAM3	1.37214	NA
IGS-99-880_02390	IGS-99-880.gene.7623.1	IGS-99-880.mRNA.12329.1	IGS-99-880.polypeptide.12329.1	product_name=hypothetical_protein	1.37231	NA
IGS-99-880_02351	IGS-99-880.gene.7584.1	IGS-99-880.mRNA.12261.1	IGS-99-880.polypeptide.12261.1	product_name=Uncharacterized_protein_C4H3.03c	1.3771	NA
IGS-99-880_01001	IGS-99-880.gene.8224.1	IGS-99-880.mRNA.13301.1	IGS-99-880.polypeptide.13301.1	Dbxref=EC:2.6.1.2;product_name=Probable_alanine_aminotransferase,_mitochondrial;gene_symbol=gpt	1.39395	-1.09223
IGS-99-880_01523	IGS-99-880.gene.12525.1	IGS-99-880.mRNA.20157.1	IGS-99-880.polypeptide.20157.1	gene_symbol=MSL10	1.39506	NA
IGS-99-880_01016	IGS-99-880.gene.8239.1	IGS-99-880.mRNA.13329.1	IGS-99-880.polypeptide.13329.1	Dbxref=EC:3.1.3.12;product_name=Trehalose-phosphatase;gene_symbol=tpp1	1.3964	NA
IGS-99-880_00916	IGS-99-880.gene.8093.1	IGS-99-880.mRNA.13098.1	IGS-99-880.polypeptide.13098.1	product_name=Uncharacterized_membrane_protein_C365.16	1.39641	NA
IGS-99-880_04314	IGS-99-880.gene.2414.1	IGS-99-880.mRNA.3854.1	IGS-99-880.polypeptide.3854.1	product_name=Uncharacterized_protein_C57A7.05	1.40522	-1.29028
IGS-99-880_02088	IGS-99-880.gene.6407.1	IGS-99-880.mRNA.10320.1	IGS-99-880.polypeptide.10320.1	product_name=hypothetical_protein	1.40911	NA
IGS-99-880_11081	IGS-99-880.gene.11998.1	IGS-99-880.mRNA.19398.1	IGS-99-880.polypeptide.19398.1	Dbxref=EC:4.2.1.20;product_name=Tryptophan_synthase;gene_symbol=trp-3	1.41951	NA
IGS-99-880_02472	IGS-99-880.gene.4451.1	IGS-99-880.mRNA.7165.1	IGS-99-880.polypeptide.7165.1	Dbxref=EC:3.2.1.28;product_name=Neutral_trehalase;gene_symbol=treB	1.42319	NA
IGS-99-880_05354	IGS-99-880.gene.6588.1	IGS-99-880.mRNA.10602.1	IGS-99-880.polypeptide.10602.1	product_name=hypothetical_protein	1.43838	NA
IGS-99-880_05507	IGS-99-880.gene.6741.1	IGS-99-880.mRNA.10857.1	IGS-99-880.polypeptide.10857.1	Dbxref=EC:2.7.11.1;product_name=Serine/threonine-protein_kinase_fray2;gene_symbol=fray2	1.4401	NA
IGS-99-880_04373	IGS-99-880.gene.2473.1	IGS-99-880.mRNA.3962.1	IGS-99-880.polypeptide.3962.1	gene_symbol=sepA	1.44529	NA
IGS-99-880_01690	IGS-99-880.gene.12692.1	IGS-99-880.mRNA.20407.1	IGS-99-880.polypeptide.20407.1	product_name=hypothetical_protein	1.44633	NA
IGS-99-880_02049	IGS-99-880.gene.6368.1	IGS-99-880.mRNA.10254.1	IGS-99-880.polypeptide.10254.1	gene_symbol=pof11	1.44961	NA
IGS-99-880_06162	IGS-99-880.gene.10258.1	IGS-99-880.mRNA.16522.1	IGS-99-880.polypeptide.16522.1	product_name=hypothetical_protein	1.46723	NA
IGS-99-880_07500	IGS-99-880.gene.9178.1	IGS-99-880.mRNA.14807.1	IGS-99-880.polypeptide.14807.1	Dbxref=EC:3.4.21.-;product_name=Subtilisin-like_protease_CPC735_031240;	1.48371	NA
IGS-99-880_05539	IGS-99-880.gene.6773.1	IGS-99-880.mRNA.10900.1	IGS-99-880.polypeptide.10900.1	Dbxref=EC:2.3.1.7;product_name=Putative_mitochondrial_carnitine_O-acetyltransferase;gene_symbol=YAT1	1.48688	NA
IGS-99-880_02682	IGS-99-880.gene.36.1	IGS-99-880.mRNA.55.1	IGS-99-880.polypeptide.55.1	Dbxref=EC:3.2.1.58;product_name=Glucan_1,3-beta-glucosidase;gene_symbol=bgl2	1.48732	NA
IGS-99-880_08723	IGS-99-880.gene.5555.1	IGS-99-880.mRNA.8916.1	IGS-99-880.polypeptide.8916.1	Dbxref=EC:2.7.1.30;product_name=Glycerol_kinase;gene_symbol=Gk	1.49659	NA
IGS-99-880_08288	IGS-99-880.gene.5120.1	IGS-99-880.mRNA.8214.1	IGS-99-880.polypeptide.8214.1	Dbxref=EC:3.1.3.5;product_name=Ribonucleotide_monophosphatase_NagD;gene_symbol=nagD	1.51733	NA
IGS-99-880_02353	IGS-99-880.gene.7586.1	IGS-99-880.mRNA.12264.1	IGS-99-880.polypeptide.12264.1	product_name=hypothetical_protein	1.52112	-1.15164
IGS-99-880_10242	IGS-99-880.gene.4224.1	IGS-99-880.mRNA.6796.1	IGS-99-880.polypeptide.6796.1	product_name=hypothetical_protein	1.53026	NA
IGS-99-880_02257	IGS-99-880.gene.7490.1	IGS-99-880.mRNA.12113.1	IGS-99-880.polypeptide.12113.1	Dbxref=EC:6.-.-.-;product_name=Putative_peroxisomal-coenzyme_A_synthetase;	1.53265	2.39569
IGS-99-880_00364	IGS-99-880.gene.5939.1	IGS-99-880.mRNA.9569.1	IGS-99-880.polypeptide.9569.1	Dbxref=EC:3.2.1.24;product_name=Alpha-mannosidase;gene_symbol=ams1	1.53548	NA
IGS-99-880_04548	IGS-99-880.gene.2648.1	IGS-99-880.mRNA.4244.1	IGS-99-880.polypeptide.4244.1	gene_symbol=abcG14	1.53831	NA
IGS-99-880_05244	IGS-99-880.gene.6478.1	IGS-99-880.mRNA.10430.1	IGS-99-880.polypeptide.10430.1	Dbxref=EC:1.1.1.31;product_name=3-hydroxyisobutyrate_dehydrogenase,_mitochondrial;gene_symbol=Hibadh	1.55435	NA
IGS-99-880_10527	IGS-99-880.gene.11444.1	IGS-99-880.mRNA.18474.1	IGS-99-880.polypeptide.18474.1	product_name=hypothetical_protein	1.55854	-1.46856
IGS-99-880_01522	IGS-99-880.gene.12524.1	IGS-99-880.mRNA.20156.1	IGS-99-880.polypeptide.20156.1	product_name=hypothetical_protein	1.56038	NA
IGS-99-880_03976	IGS-99-880.gene.2076.1	IGS-99-880.mRNA.3346.1	IGS-99-880.polypeptide.3346.1	Dbxref=EC:5.2.1.2;product_name=Probable_maleylacetoacetate_isomerase;gene_symbol=gst-42	1.56311	NA
IGS-99-880_05907	IGS-99-880.gene.7141.1	IGS-99-880.mRNA.11546.1	IGS-99-880.polypeptide.11546.1	product_name=hypothetical_protein	1.5764	NA
IGS-99-880_10679	IGS-99-880.gene.11596.1	IGS-99-880.mRNA.18737.1	IGS-99-880.polypeptide.18737.1	product_name=hypothetical_protein	1.60508	NA
IGS-99-880_07501	IGS-99-880.gene.9179.1	IGS-99-880.mRNA.14808.1	IGS-99-880.polypeptide.14808.1	product_name=hypothetical_protein	1.62176	NA
IGS-99-880_09831	IGS-99-880.gene.3813.1	IGS-99-880.mRNA.6114.1	IGS-99-880.polypeptide.6114.1	product_name=hypothetical_protein	1.62672	NA
IGS-99-880_11575	IGS-99-880.gene.417.1	IGS-99-880.mRNA.628.1	IGS-99-880.polypeptide.628.1	gene_symbol=Mfsd1	1.62824	NA
IGS-99-880_05997	IGS-99-880.gene.7231.1	IGS-99-880.mRNA.11706.1	IGS-99-880.polypeptide.11706.1	Dbxref=EC:1.15.1.1;product_name=Superoxide_dismutase_[Cu-Zn],_chloroplastic;gene_symbol=SODCP	1.64378	NA
IGS-99-880_08068	IGS-99-880.gene.4900.1	IGS-99-880.mRNA.7878.1	IGS-99-880.polypeptide.7878.1	Dbxref=EC:3.4.23.3;product_name=Gastricsin;gene_symbol=PGC	1.65099	NA
IGS-99-880_05597	IGS-99-880.gene.6831.1	IGS-99-880.mRNA.10995.1	IGS-99-880.polypeptide.10995.1	product_name=hypothetical_protein	1.66483	NA
IGS-99-880_11308	IGS-99-880.gene.12225.1	IGS-99-880.mRNA.19724.1	IGS-99-880.polypeptide.19724.1	Dbxref=EC:1.3.5.1;product_name=Succinate_dehydrogenase_[ubiquinone]_iron-sulfur_subunit,_mitochondrial;gene_symbol=SDH2	1.66994	NA
IGS-99-880_04477	IGS-99-880.gene.2577.1	IGS-99-880.mRNA.4117.1	IGS-99-880.polypeptide.4117.1	product_name=hypothetical_protein	1.68277	-1.09796
IGS-99-880_10002	IGS-99-880.gene.3984.1	IGS-99-880.mRNA.6403.1	IGS-99-880.polypeptide.6403.1	gene_symbol=HGT1	1.68631	NA
IGS-99-880_07213	IGS-99-880.gene.8891.1	IGS-99-880.mRNA.14393.1	IGS-99-880.polypeptide.14393.1	product_name=Uncharacterized_mitochondrial_carrier_C8C9.12c	1.68712	NA
IGS-99-880_11130	IGS-99-880.gene.12047.1	IGS-99-880.mRNA.19468.1	IGS-99-880.polypeptide.19468.1	product_name=hypothetical_protein	1.70915	NA
IGS-99-880_10590	IGS-99-880.gene.11507.1	IGS-99-880.mRNA.18573.1	IGS-99-880.polypeptide.18573.1	gene_symbol=sep1	1.72056	NA
IGS-99-880_01133	IGS-99-880.gene.8356.1	IGS-99-880.mRNA.13518.1	IGS-99-880.polypeptide.13518.1	product_name=hypothetical_protein	1.72773	NA
IGS-99-880_08524	IGS-99-880.gene.5356.1	IGS-99-880.mRNA.8596.1	IGS-99-880.polypeptide.8596.1	product_name=hypothetical_protein	1.72773	NA
IGS-99-880_05666	IGS-99-880.gene.6900.1	IGS-99-880.mRNA.11110.1	IGS-99-880.polypeptide.11110.1	Dbxref=EC:6.2.1.-;product_name=Probable_acyl-activating_enzyme_1,_peroxisomal;gene_symbol=AAE1	1.72943	NA
IGS-99-880_06069	IGS-99-880.gene.7303.1	IGS-99-880.mRNA.11842.1	IGS-99-880.polypeptide.11842.1	product_name=Uncharacterized_protein_y4xN	1.72963	NA
IGS-99-880_08126	IGS-99-880.gene.4958.1	IGS-99-880.mRNA.7976.1	IGS-99-880.polypeptide.7976.1	gene_symbol=prz1	1.73247	NA
IGS-99-880_11889	IGS-99-880.gene.731.1	IGS-99-880.mRNA.1182.1	IGS-99-880.polypeptide.1182.1	Dbxref=EC:3.1.3.2;product_name=Acid_phosphatase;gene_symbol=phoA	1.73459	NA
IGS-99-880_06136	IGS-99-880.gene.10232.1	IGS-99-880.mRNA.16479.1	IGS-99-880.polypeptide.16479.1	Dbxref=EC:3.6.3.54;product_name=Copper-transporting_ATPase_1;gene_symbol=Atp7a	1.73498	NA
IGS-99-880_06829	IGS-99-880.gene.10925.1	IGS-99-880.mRNA.17610.1	IGS-99-880.polypeptide.17610.1	Dbxref=EC:6.3.5.5;product_name=Carbamoyl-phosphate_synthase_arginine-specific_large_chain;gene_symbol=arg4	1.75603	-1.36798
IGS-99-880_08039	IGS-99-880.gene.4871.1	IGS-99-880.mRNA.7832.1	IGS-99-880.polypeptide.7832.1	Dbxref=EC:3.1.3.48;product_name=Tyrosine-protein_phosphatase_Lar-like;gene_symbol=ptp-3	1.76231	NA
IGS-99-880_01334	IGS-99-880.gene.8557.1	IGS-99-880.mRNA.13831.1	IGS-99-880.polypeptide.13831.1	Dbxref=EC:1.14.-.-;product_name=Cytochrome_P450_86B1;gene_symbol=CYP86B1	1.76916	NA
IGS-99-880_01705	IGS-99-880.gene.12707.1	IGS-99-880.mRNA.20427.1	IGS-99-880.polypeptide.20427.1	gene_symbol=Rtn4	1.77231	NA
IGS-99-880_06039	IGS-99-880.gene.7273.1	IGS-99-880.mRNA.11801.1	IGS-99-880.polypeptide.11801.1	product_name=hypothetical_protein	1.77434	-1.84257
IGS-99-880_05813	IGS-99-880.gene.7047.1	IGS-99-880.mRNA.11369.1	IGS-99-880.polypeptide.11369.1	gene_symbol=HSF1	1.78235	NA
IGS-99-880_01891	IGS-99-880.gene.6210.1	IGS-99-880.mRNA.9998.1	IGS-99-880.polypeptide.9998.1	product_name=hypothetical_protein	1.79561	NA
IGS-99-880_05600	IGS-99-880.gene.6834.1	IGS-99-880.mRNA.10998.1	IGS-99-880.polypeptide.10998.1	Dbxref=EC:1.3.1.102;product_name=2-alkenal_reductase_(NADP(+)-dependent);gene_symbol=DBR	1.80345	NA
IGS-99-880_06173	IGS-99-880.gene.10269.1	IGS-99-880.mRNA.16543.1	IGS-99-880.polypeptide.16543.1	gene_symbol=IQGAP1	1.82672	NA
IGS-99-880_04132	IGS-99-880.gene.2232.1	IGS-99-880.mRNA.3572.1	IGS-99-880.polypeptide.3572.1	Dbxref=EC:3.2.1.39;product_name=Glucan_endo-1,3-beta-glucosidase;	1.83217	NA
IGS-99-880_12530	IGS-99-880.gene.1372.1	IGS-99-880.mRNA.2224.1	IGS-99-880.polypeptide.2224.1	product_name=Uncharacterized_protein_C167.05	1.83895	-2.09031
IGS-99-880_00332	IGS-99-880.gene.5907.1	IGS-99-880.mRNA.9502.1	IGS-99-880.polypeptide.9502.1	gene_symbol=CLIP1	1.84209	NA
IGS-99-880_07488	IGS-99-880.gene.9166.1	IGS-99-880.mRNA.14791.1	IGS-99-880.polypeptide.14791.1	product_name=hypothetical_protein	1.84789	NA
IGS-99-880_05270	IGS-99-880.gene.6504.1	IGS-99-880.mRNA.10464.1	IGS-99-880.polypeptide.10464.1	product_name=hypothetical_protein	1.85941	NA
IGS-99-880_05488	IGS-99-880.gene.6722.1	IGS-99-880.mRNA.10821.1	IGS-99-880.polypeptide.10821.1	gene_symbol=slm1	1.88853	NA
IGS-99-880_08353	IGS-99-880.gene.5185.1	IGS-99-880.mRNA.8308.1	IGS-99-880.polypeptide.8308.1	Dbxref=EC:3.2.1.39;product_name=Glucan_endo-1,3-beta-glucosidase;	1.90442	-1.01918
IGS-99-880_00884	IGS-99-880.gene.8061.1	IGS-99-880.mRNA.13033.1	IGS-99-880.polypeptide.13033.1	product_name=hypothetical_protein	1.90914	NA
IGS-99-880_07818	IGS-99-880.gene.4650.1	IGS-99-880.mRNA.7463.1	IGS-99-880.polypeptide.7463.1	Dbxref=EC:1.1.1.103;product_name=Probable_L-threonine_3-dehydrogenase;gene_symbol=tdh	1.91318	NA
IGS-99-880_10010	IGS-99-880.gene.3992.1	IGS-99-880.mRNA.6413.1	IGS-99-880.polypeptide.6413.1	Dbxref=EC:5.5.1.19,EC:2.5.1.32;product_name=Bifunctional_lycopene_cyclase/phytoene_synthase;gene_symbol=carRA	1.92193	NA
IGS-99-880_01141	IGS-99-880.gene.8364.1	IGS-99-880.mRNA.13532.1	IGS-99-880.polypeptide.13532.1	product_name=hypothetical_protein	1.92523	NA
IGS-99-880_08165	IGS-99-880.gene.4997.1	IGS-99-880.mRNA.8032.1	IGS-99-880.polypeptide.8032.1	gene_symbol=nif1	1.92773	NA
IGS-99-880_00139	IGS-99-880.gene.5714.1	IGS-99-880.mRNA.9164.1	IGS-99-880.polypeptide.9164.1	product_name=hypothetical_protein	1.92997	NA
IGS-99-880_03301	IGS-99-880.gene.10119.1	IGS-99-880.mRNA.16283.1	IGS-99-880.polypeptide.16283.1	product_name=hypothetical_protein	1.93741	-2.22435
IGS-99-880_05433	IGS-99-880.gene.6667.1	IGS-99-880.mRNA.10747.1	IGS-99-880.polypeptide.10747.1	product_name=hypothetical_protein	1.94805	NA
IGS-99-880_11748	IGS-99-880.gene.590.1	IGS-99-880.mRNA.921.1	IGS-99-880.polypeptide.921.1	Dbxref=EC:2.6.1.2;product_name=Alanine_aminotransferase_2;	1.9611	NA
IGS-99-880_08433	IGS-99-880.gene.5265.1	IGS-99-880.mRNA.8461.1	IGS-99-880.polypeptide.8461.1	Dbxref=EC:2.3.1.1;product_name=Amino-acid_acetyltransferase,_mitochondrial;gene_symbol=ARG2	1.96635	NA
IGS-99-880_01602	IGS-99-880.gene.12604.1	IGS-99-880.mRNA.20282.1	IGS-99-880.polypeptide.20282.1	product_name=hypothetical_protein	1.97042	NA
IGS-99-880_07306	IGS-99-880.gene.8984.1	IGS-99-880.mRNA.14526.1	IGS-99-880.polypeptide.14526.1	gene_symbol=lysP	1.9748	-3.35351
IGS-99-880_01544	IGS-99-880.gene.12546.1	IGS-99-880.mRNA.20187.1	IGS-99-880.polypeptide.20187.1	gene_symbol=CRZ1	1.98443	NA
IGS-99-880_02238	IGS-99-880.gene.7471.1	IGS-99-880.mRNA.12086.1	IGS-99-880.polypeptide.12086.1	product_name=hypothetical_protein	2.0102	NA
IGS-99-880_03955	IGS-99-880.gene.2055.1	IGS-99-880.mRNA.3315.1	IGS-99-880.polypeptide.3315.1	gene_symbol=Mfsd1	2.0168	NA
IGS-99-880_04143	IGS-99-880.gene.2243.1	IGS-99-880.mRNA.3586.1	IGS-99-880.polypeptide.3586.1	Dbxref=EC:3.2.1.58;product_name=Glucan_1,3-beta-glucosidase;gene_symbol=bgl2	2.04276	1.3711
IGS-99-880_06335	IGS-99-880.gene.10431.1	IGS-99-880.mRNA.16823.1	IGS-99-880.polypeptide.16823.1	Dbxref=EC:1.1.1.-;product_name=Probable_formaldehyde_dehydrogenase_AdhA;gene_symbol=adhA	2.04774	-1.58972
IGS-99-880_10829	IGS-99-880.gene.11746.1	IGS-99-880.mRNA.18955.1	IGS-99-880.polypeptide.18955.1	Dbxref=EC:2.4.1.16;product_name=Chitin_synthase_7;gene_symbol=CHS7	2.05779	NA
IGS-99-880_00671	IGS-99-880.gene.7848.1	IGS-99-880.mRNA.12697.1	IGS-99-880.polypeptide.12697.1	product_name=hypothetical_protein	2.06136	NA
IGS-99-880_05374	IGS-99-880.gene.6608.1	IGS-99-880.mRNA.10638.1	IGS-99-880.polypeptide.10638.1	Dbxref=EC:1.1.1.-;product_name=Glucose_and_ribitol_dehydrogenase_homolog_2;	2.07424	NA
IGS-99-880_06038	IGS-99-880.gene.7272.1	IGS-99-880.mRNA.11800.1	IGS-99-880.polypeptide.11800.1	gene_symbol=VTS1	2.08076	NA
IGS-99-880_04528	IGS-99-880.gene.2628.1	IGS-99-880.mRNA.4205.1	IGS-99-880.polypeptide.4205.1	product_name=hypothetical_protein	2.09425	NA
IGS-99-880_01585	IGS-99-880.gene.12587.1	IGS-99-880.mRNA.20248.1	IGS-99-880.polypeptide.20248.1	gene_symbol=Su(H)	2.10222	NA
IGS-99-880_03424	IGS-99-880.gene.2715.1	IGS-99-880.mRNA.4361.1	IGS-99-880.polypeptide.4361.1	Dbxref=EC:2.7.11.1;product_name=Serine/threonine-protein_kinase_GIN4;gene_symbol=GIN4	2.12098	NA
IGS-99-880_04245	IGS-99-880.gene.2345.1	IGS-99-880.mRNA.3741.1	IGS-99-880.polypeptide.3741.1	Dbxref=EC:2.1.1.163;product_name=Demethylmenaquinone_methyltransferase;gene_symbol=ubiE	2.12143	1.31692
IGS-99-880_04387	IGS-99-880.gene.2487.1	IGS-99-880.mRNA.3986.1	IGS-99-880.polypeptide.3986.1	product_name=UPF0662_protein_YPL260W	2.12143	NA
IGS-99-880_00347	IGS-99-880.gene.5922.1	IGS-99-880.mRNA.9534.1	IGS-99-880.polypeptide.9534.1	Dbxref=EC:3.5.4.-;product_name=Uracil-regulated_protein_1;gene_symbol=urg1	2.13005	NA
IGS-99-880_11268	IGS-99-880.gene.12185.1	IGS-99-880.mRNA.19666.1	IGS-99-880.polypeptide.19666.1	product_name=Uncharacterized_RING_finger_protein_C6B12.07c	2.13049	NA
IGS-99-880_10864	IGS-99-880.gene.11781.1	IGS-99-880.mRNA.19022.1	IGS-99-880.polypeptide.19022.1	Dbxref=EC:6.3.4.5;product_name=Argininosuccinate_synthase;gene_symbol=ARG1	2.13722	-2.53576
IGS-99-880_08378	IGS-99-880.gene.5210.1	IGS-99-880.mRNA.8356.1	IGS-99-880.polypeptide.8356.1	product_name=hypothetical_protein	2.13972	NA
IGS-99-880_10232	IGS-99-880.gene.4214.1	IGS-99-880.mRNA.6780.1	IGS-99-880.polypeptide.6780.1	Dbxref=EC:4.2.1.-;product_name=Hydroxyacyl-thioester_dehydratase_type_2,_mitochondrial;gene_symbol=htd2	2.15148	-1.49453
IGS-99-880_01539	IGS-99-880.gene.12541.1	IGS-99-880.mRNA.20180.1	IGS-99-880.polypeptide.20180.1	gene_symbol=gata3	2.15935	NA
IGS-99-880_01148	IGS-99-880.gene.8371.1	IGS-99-880.mRNA.13551.1	IGS-99-880.polypeptide.13551.1	Dbxref=EC:2.6.1.1;product_name=Aspartate_aminotransferase;gene_symbol=aspC	2.16099	NA
IGS-99-880_08608	IGS-99-880.gene.5440.1	IGS-99-880.mRNA.8745.1	IGS-99-880.polypeptide.8745.1	gene_symbol=PHR1	2.16928	NA
IGS-99-880_09219	IGS-99-880.gene.3201.1	IGS-99-880.mRNA.5137.1	IGS-99-880.polypeptide.5137.1	gene_symbol=areA	2.1711	-1.5854
IGS-99-880_02474	IGS-99-880.gene.4453.1	IGS-99-880.mRNA.7167.1	IGS-99-880.polypeptide.7167.1	Dbxref=EC:6.3.5.4;product_name=Probable_asparagine_synthetase_[glutamine-hydrolyzing];gene_symbol=asn1	2.17871	NA
IGS-99-880_00683	IGS-99-880.gene.7860.1	IGS-99-880.mRNA.12717.1	IGS-99-880.polypeptide.12717.1	product_name=hypothetical_protein	2.18449	NA
IGS-99-880_11348	IGS-99-880.gene.12265.1	IGS-99-880.mRNA.19781.1	IGS-99-880.polypeptide.19781.1	product_name=UPF0303_protein_CTC_00911	2.2072	NA
IGS-99-880_09194	IGS-99-880.gene.3176.1	IGS-99-880.mRNA.5094.1	IGS-99-880.polypeptide.5094.1	Dbxref=EC:3.6.5.-;product_name=Protein_SEY1;gene_symbol=SEY1	2.22253	-1.66966
IGS-99-880_02977	IGS-99-880.gene.1879.1	IGS-99-880.mRNA.3020.1	IGS-99-880.polypeptide.3020.1	Dbxref=EC:4.2.1.-;product_name=Hydroxyacyl-thioester_dehydratase_type_2,_mitochondrial;gene_symbol=htd2	2.22253	NA
IGS-99-880_07873	IGS-99-880.gene.4705.1	IGS-99-880.mRNA.7565.1	IGS-99-880.polypeptide.7565.1	gene_symbol=pob1	2.22361	NA
IGS-99-880_02944	IGS-99-880.gene.1846.1	IGS-99-880.mRNA.2979.1	IGS-99-880.polypeptide.2979.1	gene_symbol=SLC2A3	2.22596	NA
IGS-99-880_01155	IGS-99-880.gene.8378.1	IGS-99-880.mRNA.13566.1	IGS-99-880.polypeptide.13566.1	product_name=hypothetical_protein	2.22844	1.3198
IGS-99-880_12409	IGS-99-880.gene.1251.1	IGS-99-880.mRNA.2025.1	IGS-99-880.polypeptide.2025.1	Dbxref=EC:4.1.3.1;product_name=Isocitrate_lyase;gene_symbol=ACU-7	2.24023	NA
IGS-99-880_10020	IGS-99-880.gene.4002.1	IGS-99-880.mRNA.6436.1	IGS-99-880.polypeptide.6436.1	gene_symbol=mirC	2.31096	NA
IGS-99-880_09897	IGS-99-880.gene.3879.1	IGS-99-880.mRNA.6222.1	IGS-99-880.polypeptide.6222.1	Dbxref=EC:1.4.1.13;product_name=Putative_glutamate_synthase_[NADPH];gene_symbol=glt1	2.32275	NA
IGS-99-880_08762	IGS-99-880.gene.2744.1	IGS-99-880.mRNA.4402.1	IGS-99-880.polypeptide.4402.1	Dbxref=EC:2.3.2.15;product_name=Glutathione_gamma-glutamylcysteinyltransferase_1;gene_symbol=PCS1	2.35263	NA
IGS-99-880_12334	IGS-99-880.gene.1176.1	IGS-99-880.mRNA.1918.1	IGS-99-880.polypeptide.1918.1	product_name=hypothetical_protein	2.36896	NA
IGS-99-880_11474	IGS-99-880.gene.316.1	IGS-99-880.mRNA.468.1	IGS-99-880.polypeptide.468.1	product_name=hypothetical_protein	2.37515	NA
IGS-99-880_10426	IGS-99-880.gene.11343.1	IGS-99-880.mRNA.18319.1	IGS-99-880.polypeptide.18319.1	product_name=hypothetical_protein	2.39857	-2.20924
IGS-99-880_07196	IGS-99-880.gene.8874.1	IGS-99-880.mRNA.14376.1	IGS-99-880.polypeptide.14376.1	product_name=Transposable_element_Tcb1_transposase	2.39857	NA
IGS-99-880_12892	IGS-99-880.gene.1734.1	IGS-99-880.mRNA.2810.1	IGS-99-880.polypeptide.2810.1	gene_symbol=Fbxw7	2.42995	NA
IGS-99-880_01252	IGS-99-880.gene.8475.1	IGS-99-880.mRNA.13709.1	IGS-99-880.polypeptide.13709.1	product_name=hypothetical_protein	2.43855	NA
IGS-99-880_12167	IGS-99-880.gene.1009.1	IGS-99-880.mRNA.1628.1	IGS-99-880.polypeptide.1628.1	product_name=Uncharacterized_MFS-type_transporter_C16A3.17c	2.44146	NA
IGS-99-880_06093	IGS-99-880.gene.10189.1	IGS-99-880.mRNA.16407.1	IGS-99-880.polypeptide.16407.1	product_name=hypothetical_protein	2.48831	NA
IGS-99-880_11995	IGS-99-880.gene.837.1	IGS-99-880.mRNA.1348.1	IGS-99-880.polypeptide.1348.1	product_name=hypothetical_protein	2.50622	NA
IGS-99-880_09437	IGS-99-880.gene.3419.1	IGS-99-880.mRNA.5494.1	IGS-99-880.polypeptide.5494.1	Dbxref=EC:3.1.3.-;product_name=5'-nucleotidase_domain-containing_protein_3;gene_symbol=NT5DC3	2.51544	NA
IGS-99-880_08677	IGS-99-880.gene.5509.1	IGS-99-880.mRNA.8849.1	IGS-99-880.polypeptide.8849.1	product_name=hypothetical_protein	2.53786	NA
IGS-99-880_06277	IGS-99-880.gene.10373.1	IGS-99-880.mRNA.16732.1	IGS-99-880.polypeptide.16732.1	product_name=hypothetical_protein	2.54865	NA
IGS-99-880_00796	IGS-99-880.gene.7973.1	IGS-99-880.mRNA.12912.1	IGS-99-880.polypeptide.12912.1	Dbxref=EC:1.4.4.2;product_name=Glycine_dehydrogenase_(decarboxylating),_mitochondrial;gene_symbol=GDCSP	2.54994	NA
IGS-99-880_08574	IGS-99-880.gene.5406.1	IGS-99-880.mRNA.8667.1	IGS-99-880.polypeptide.8667.1	product_name=hypothetical_protein	2.55721	NA
IGS-99-880_10452	IGS-99-880.gene.11369.1	IGS-99-880.mRNA.18357.1	IGS-99-880.polypeptide.18357.1	product_name=hypothetical_protein	2.56691	-2.8108
IGS-99-880_12621	IGS-99-880.gene.1463.1	IGS-99-880.mRNA.2352.1	IGS-99-880.polypeptide.2352.1	gene_symbol=sod22	2.56784	NA
IGS-99-880_09079	IGS-99-880.gene.3061.1	IGS-99-880.mRNA.4913.1	IGS-99-880.polypeptide.4913.1	Dbxref=EC:1.14.13.78;product_name=Ent-kaurene_oxidase;gene_symbol=CYP503A1	2.57167	NA
IGS-99-880_05892	IGS-99-880.gene.7126.1	IGS-99-880.mRNA.11528.1	IGS-99-880.polypeptide.11528.1	Dbxref=EC:2.7.2.4;product_name=Probable_aspartokinase;	2.58069	NA
IGS-99-880_01394	IGS-99-880.gene.12396.1	IGS-99-880.mRNA.19978.1	IGS-99-880.polypeptide.19978.1	product_name=hypothetical_protein	2.58366	NA
IGS-99-880_10117	IGS-99-880.gene.4099.1	IGS-99-880.mRNA.6593.1	IGS-99-880.polypeptide.6593.1	product_name=hypothetical_protein	2.5916	NA
IGS-99-880_07860	IGS-99-880.gene.4692.1	IGS-99-880.mRNA.7531.1	IGS-99-880.polypeptide.7531.1	Dbxref=EC:1.-.-.-;product_name=Apoptosis-inducing_factor_2;gene_symbol=Aifm2	2.65595	1.80652
IGS-99-880_00520	IGS-99-880.gene.7697.1	IGS-99-880.mRNA.12443.1	IGS-99-880.polypeptide.12443.1	product_name=PH_and_SEC7_domain-containing_protein_C11E3.11c	2.66158	NA
IGS-99-880_01879	IGS-99-880.gene.6198.1	IGS-99-880.mRNA.9980.1	IGS-99-880.polypeptide.9980.1	product_name=hypothetical_protein	2.67961	-1.03146
IGS-99-880_00750	IGS-99-880.gene.7927.1	IGS-99-880.mRNA.12844.1	IGS-99-880.polypeptide.12844.1	gene_symbol=Fbxl14	2.74941	NA
IGS-99-880_11091	IGS-99-880.gene.12008.1	IGS-99-880.mRNA.19412.1	IGS-99-880.polypeptide.19412.1	Dbxref=EC:2.5.1.54;product_name=Putative_phospho-2-dehydro-3-deoxyheptonate_aldolase;	2.77138	NA
IGS-99-880_10152	IGS-99-880.gene.4134.1	IGS-99-880.mRNA.6644.1	IGS-99-880.polypeptide.6644.1	gene_symbol=KHT2	2.8019	NA
IGS-99-880_11890	IGS-99-880.gene.732.1	IGS-99-880.mRNA.1183.1	IGS-99-880.polypeptide.1183.1	Dbxref=EC:1.13.11.52;product_name=Indoleamine_2,3-dioxygenase_1;gene_symbol=Ido1	2.8269	-2.84515
IGS-99-880_07041	IGS-99-880.gene.8719.1	IGS-99-880.mRNA.14088.1	IGS-99-880.polypeptide.14088.1	product_name=hypothetical_protein	2.84509	NA
IGS-99-880_05338	IGS-99-880.gene.6572.1	IGS-99-880.mRNA.10582.1	IGS-99-880.polypeptide.10582.1	product_name=hypothetical_protein	2.84543	NA
IGS-99-880_05454	IGS-99-880.gene.6688.1	IGS-99-880.mRNA.10772.1	IGS-99-880.polypeptide.10772.1	Dbxref=EC:3.1.3.2;product_name=Iron/zinc_purple_acid_phosphatase-like_protein;gene_symbol=PAPL	2.85356	NA
IGS-99-880_07466	IGS-99-880.gene.9144.1	IGS-99-880.mRNA.14750.1	IGS-99-880.polypeptide.14750.1	Dbxref=EC:5.1.1.-,EC:1.-.-.-;product_name=Linear_gramicidin_synthase_subunit_D;gene_symbol=lgrD	2.85525	1.41735
IGS-99-880_11971	IGS-99-880.gene.813.1	IGS-99-880.mRNA.1303.1	IGS-99-880.polypeptide.1303.1	gene_symbol=fip1	2.86305	1.10988
IGS-99-880_08335	IGS-99-880.gene.5167.1	IGS-99-880.mRNA.8281.1	IGS-99-880.polypeptide.8281.1	Dbxref=EC:1.11.1.6;product_name=Catalase-2;gene_symbol=katE	2.86567	NA
IGS-99-880_06161	IGS-99-880.gene.10257.1	IGS-99-880.mRNA.16520.1	IGS-99-880.polypeptide.16520.1	gene_symbol=mirC	2.86963	NA
IGS-99-880_06968	IGS-99-880.gene.11064.1	IGS-99-880.mRNA.17850.1	IGS-99-880.polypeptide.17850.1	Dbxref=EC:1.6.5.9;product_name=External_alternative_NADH-ubiquinone_oxidoreductase,_mitochondrial;gene_symbol=NDH2	2.87217	NA
IGS-99-880_04228	IGS-99-880.gene.2328.1	IGS-99-880.mRNA.3718.1	IGS-99-880.polypeptide.3718.1	Dbxref=EC:3.2.1.4;product_name=Endoglucanase_E-4;gene_symbol=celD	2.90146	NA
IGS-99-880_02303	IGS-99-880.gene.7536.1	IGS-99-880.mRNA.12184.1	IGS-99-880.polypeptide.12184.1	product_name=hypothetical_protein	2.92315	NA
IGS-99-880_01698	IGS-99-880.gene.12700.1	IGS-99-880.mRNA.20419.1	IGS-99-880.polypeptide.20419.1	gene_symbol=mms19	2.9268	1.80021
IGS-99-880_02437	IGS-99-880.gene.4416.1	IGS-99-880.mRNA.7108.1	IGS-99-880.polypeptide.7108.1	product_name=hypothetical_protein	2.97042	NA
IGS-99-880_09483	IGS-99-880.gene.3465.1	IGS-99-880.mRNA.5559.1	IGS-99-880.polypeptide.5559.1	product_name=Uncharacterized_protein_C32A11.02c	2.98699	NA
IGS-99-880_04394	IGS-99-880.gene.2494.1	IGS-99-880.mRNA.3997.1	IGS-99-880.polypeptide.3997.1	Dbxref=EC:1.14.13.-,EC:1.14.13.157,EC:1.14.13.32,EC:1.14.13.67,EC:1.14.13.97;product_name=Cytochrome_P450_3A4;gene_symbol=CYP3A4	2.99481	NA
IGS-99-880_09394	IGS-99-880.gene.3376.1	IGS-99-880.mRNA.5425.1	IGS-99-880.polypeptide.5425.1	product_name=hypothetical_protein	3.05247	NA
IGS-99-880_12546	IGS-99-880.gene.1388.1	IGS-99-880.mRNA.2245.1	IGS-99-880.polypeptide.2245.1	product_name=hypothetical_protein	3.061	NA
IGS-99-880_11623	IGS-99-880.gene.465.1	IGS-99-880.mRNA.716.1	IGS-99-880.polypeptide.716.1	gene_symbol=Postn	3.07734	NA
IGS-99-880_09985	IGS-99-880.gene.3967.1	IGS-99-880.mRNA.6376.1	IGS-99-880.polypeptide.6376.1	Dbxref=EC:3.2.1.39;product_name=Glucan_endo-1,3-beta-glucosidase;	3.09953	NA
IGS-99-880_11412	IGS-99-880.gene.12329.1	IGS-99-880.mRNA.19880.1	IGS-99-880.polypeptide.19880.1	Dbxref=EC:2.4.1.16;product_name=Chitin_synthase_6;gene_symbol=CHS6	3.16202	NA
IGS-99-880_02586	IGS-99-880.gene.4565.1	IGS-99-880.mRNA.7345.1	IGS-99-880.polypeptide.7345.1	product_name=hypothetical_protein	3.16457	NA
IGS-99-880_01599	IGS-99-880.gene.12601.1	IGS-99-880.mRNA.20272.1	IGS-99-880.polypeptide.20272.1	product_name=hypothetical_protein	3.21675	NA
IGS-99-880_00368	IGS-99-880.gene.5943.1	IGS-99-880.mRNA.9574.1	IGS-99-880.polypeptide.9574.1	Dbxref=EC:3.2.-.-;product_name=Probable_glycosidase_crf2;gene_symbol=crf1	3.2195	NA
IGS-99-880_06719	IGS-99-880.gene.10815.1	IGS-99-880.mRNA.17429.1	IGS-99-880.polypeptide.17429.1	product_name=hypothetical_protein	3.2202	NA
IGS-99-880_05334	IGS-99-880.gene.6568.1	IGS-99-880.mRNA.10578.1	IGS-99-880.polypeptide.10578.1	Dbxref=EC:3.4.23.25;product_name=Saccharopepsin;gene_symbol=PEP4	3.22062	NA
IGS-99-880_06388	IGS-99-880.gene.10484.1	IGS-99-880.mRNA.16898.1	IGS-99-880.polypeptide.16898.1	product_name=hypothetical_protein	3.24218	-1.88027
IGS-99-880_11122	IGS-99-880.gene.12039.1	IGS-99-880.mRNA.19458.1	IGS-99-880.polypeptide.19458.1	product_name=hypothetical_protein	3.32494	NA
IGS-99-880_06432	IGS-99-880.gene.10528.1	IGS-99-880.mRNA.16962.1	IGS-99-880.polypeptide.16962.1	gene_symbol=atf21	3.35354	NA
IGS-99-880_03256	IGS-99-880.gene.11326.1	IGS-99-880.mRNA.18297.1	IGS-99-880.polypeptide.18297.1	Dbxref=EC:4.1.1.15;product_name=Glutamate_decarboxylase_4;gene_symbol=GAD4	3.41319	NA
IGS-99-880_01243	IGS-99-880.gene.8466.1	IGS-99-880.mRNA.13696.1	IGS-99-880.polypeptide.13696.1	product_name=hypothetical_protein	3.6038	NA
IGS-99-880_00606	IGS-99-880.gene.7783.1	IGS-99-880.mRNA.12589.1	IGS-99-880.polypeptide.12589.1	gene_symbol=mirC	3.65914	1.01246
IGS-99-880_06742	IGS-99-880.gene.10838.1	IGS-99-880.mRNA.17468.1	IGS-99-880.polypeptide.17468.1	product_name=hypothetical_protein	3.70227	NA
IGS-99-880_09140	IGS-99-880.gene.3122.1	IGS-99-880.mRNA.5009.1	IGS-99-880.polypeptide.5009.1	gene_symbol=MCH2	3.78208	NA
IGS-99-880_10905	IGS-99-880.gene.11822.1	IGS-99-880.mRNA.19089.1	IGS-99-880.polypeptide.19089.1	gene_symbol=rco-3	3.8062	-1.06464
IGS-99-880_03755	IGS-99-880.gene.6048.1	IGS-99-880.mRNA.9743.1	IGS-99-880.polypeptide.9743.1	gene_symbol=LRRD1	4.05977	NA
IGS-99-880_02590	IGS-99-880.gene.4569.1	IGS-99-880.mRNA.7352.1	IGS-99-880.polypeptide.7352.1	gene_symbol=dnaJ	4.1953	NA
IGS-99-880_09143	IGS-99-880.gene.3125.1	IGS-99-880.mRNA.5012.1	IGS-99-880.polypeptide.5012.1	gene_symbol=chr3	4.5129	NA
IGS-99-880_09971	IGS-99-880.gene.3953.1	IGS-99-880.mRNA.6354.1	IGS-99-880.polypeptide.6354.1	gene_symbol=JEN1	4.57356	NA
IGS-99-880_00167	IGS-99-880.gene.5742.1	IGS-99-880.mRNA.9204.1	IGS-99-880.polypeptide.9204.1	Dbxref=EC:3.1.3.16;product_name=Serine/threonine-protein_phosphatase_PP-Z1;gene_symbol=PPZ1	4.64362	-1.72688
IGS-99-880_09489	IGS-99-880.gene.3471.1	IGS-99-880.mRNA.5566.1	IGS-99-880.polypeptide.5566.1	product_name=hypothetical_protein	4.64362	NA
IGS-99-880_01453	IGS-99-880.gene.12455.1	IGS-99-880.mRNA.20053.1	IGS-99-880.polypeptide.20053.1	gene_symbol=hbx10	4.64882	NA
IGS-99-880_09005	IGS-99-880.gene.2987.1	IGS-99-880.mRNA.4798.1	IGS-99-880.polypeptide.4798.1	product_name=hypothetical_protein	4.65356	-1.1889
IGS-99-880_05168	IGS-99-880.gene.10082.1	IGS-99-880.mRNA.16227.1	IGS-99-880.polypeptide.16227.1	product_name=Uncharacterized_transporter_C1683.12	4.78714	1.89638
IGS-99-880_12060	IGS-99-880.gene.902.1	IGS-99-880.mRNA.1457.1	IGS-99-880.polypeptide.1457.1	gene_symbol=ppr5	4.79092	1.44069
IGS-99-880_02154	IGS-99-880.gene.7387.1	IGS-99-880.mRNA.11970.1	IGS-99-880.polypeptide.11970.1	gene_symbol=LRRD1	4.79853	NA
IGS-99-880_01408	IGS-99-880.gene.12410.1	IGS-99-880.mRNA.19993.1	IGS-99-880.polypeptide.19993.1	product_name=hypothetical_protein	5.6527	NA
IGS-99-880_01649	IGS-99-880.gene.12651.1	IGS-99-880.mRNA.20353.1	IGS-99-880.polypeptide.20353.1	gene_symbol=MFSD1	6.85861	NA
IGS-99-880_06017	IGS-99-880.gene.7251.1	IGS-99-880.mRNA.11744.1	IGS-99-880.polypeptide.11744.1	Dbxref=EC:2.1.1.104;product_name=Caffeoyl-CoA_O-methyltransferase_1;gene_symbol=CCOMT	NA	-5.87618
IGS-99-880_02101	IGS-99-880.gene.7334.1	IGS-99-880.mRNA.11890.1	IGS-99-880.polypeptide.11890.1	product_name=hypothetical_protein	NA	-5.79954
IGS-99-880_00563	IGS-99-880.gene.7740.1	IGS-99-880.mRNA.12519.1	IGS-99-880.polypeptide.12519.1	product_name=hypothetical_protein	NA	-5.7186
IGS-99-880_02289	IGS-99-880.gene.7522.1	IGS-99-880.mRNA.12163.1	IGS-99-880.polypeptide.12163.1	product_name=hypothetical_protein	NA	-5.63285
IGS-99-880_03817	IGS-99-880.gene.257.1	IGS-99-880.mRNA.392.1	IGS-99-880.polypeptide.392.1	Dbxref=EC:3.1.1.11;product_name=Pectinesterase;gene_symbol=pme1	NA	-5.63285
IGS-99-880_05462	IGS-99-880.gene.6696.1	IGS-99-880.mRNA.10783.1	IGS-99-880.polypeptide.10783.1	product_name=Uncharacterized_transporter_YIL166C	NA	-5.63285
IGS-99-880_06566	IGS-99-880.gene.10662.1	IGS-99-880.mRNA.17189.1	IGS-99-880.polypeptide.17189.1	product_name=hypothetical_protein	NA	-5.63285
IGS-99-880_12372	IGS-99-880.gene.1214.1	IGS-99-880.mRNA.1973.1	IGS-99-880.polypeptide.1973.1	product_name=hypothetical_protein	NA	-5.54168
IGS-99-880_00202	IGS-99-880.gene.5777.1	IGS-99-880.mRNA.9259.1	IGS-99-880.polypeptide.9259.1	product_name=hypothetical_protein	NA	-4.97212
IGS-99-880_01465	IGS-99-880.gene.12467.1	IGS-99-880.mRNA.20072.1	IGS-99-880.polypeptide.20072.1	product_name=SAC3_family_protein_1	NA	-4.97212
IGS-99-880_03081	IGS-99-880.gene.11151.1	IGS-99-880.mRNA.18008.1	IGS-99-880.polypeptide.18008.1	product_name=hypothetical_protein	NA	-4.97212
IGS-99-880_11635	IGS-99-880.gene.477.1	IGS-99-880.mRNA.733.1	IGS-99-880.polypeptide.733.1	gene_symbol=mrpl31	NA	-4.97212
IGS-99-880_05321	IGS-99-880.gene.6555.1	IGS-99-880.mRNA.10555.1	IGS-99-880.polypeptide.10555.1	product_name=hypothetical_protein	NA	-4.82521
IGS-99-880_06221	IGS-99-880.gene.10317.1	IGS-99-880.mRNA.16632.1	IGS-99-880.polypeptide.16632.1	product_name=hypothetical_protein	NA	-4.82521
IGS-99-880_09504	IGS-99-880.gene.3486.1	IGS-99-880.mRNA.5586.1	IGS-99-880.polypeptide.5586.1	gene_symbol=rps2	NA	-4.82521
IGS-99-880_02115	IGS-99-880.gene.7348.1	IGS-99-880.mRNA.11906.1	IGS-99-880.polypeptide.11906.1	product_name=hypothetical_protein	NA	-4.66163
IGS-99-880_08131	IGS-99-880.gene.4963.1	IGS-99-880.mRNA.7983.1	IGS-99-880.polypeptide.7983.1	product_name=hypothetical_protein	NA	-4.66163
IGS-99-880_06379	IGS-99-880.gene.10475.1	IGS-99-880.mRNA.16888.1	IGS-99-880.polypeptide.16888.1	Dbxref=EC:1.14.11.-;product_name=Putative_alpha-ketoglutarate-dependent_sulfonate_dioxygenase;	NA	-4.24721
IGS-99-880_06523	IGS-99-880.gene.10619.1	IGS-99-880.mRNA.17119.1	IGS-99-880.polypeptide.17119.1	gene_symbol=BAT1	NA	-3.94394
IGS-99-880_09245	IGS-99-880.gene.3227.1	IGS-99-880.mRNA.5175.1	IGS-99-880.polypeptide.5175.1	product_name=hypothetical_protein	NA	-3.70147
IGS-99-880_09912	IGS-99-880.gene.3894.1	IGS-99-880.mRNA.6257.1	IGS-99-880.polypeptide.6257.1	product_name=hypothetical_protein	NA	-3.70147
IGS-99-880_04055	IGS-99-880.gene.2155.1	IGS-99-880.mRNA.3455.1	IGS-99-880.polypeptide.3455.1	gene_symbol=gmt1	NA	-3.64608
IGS-99-880_01598	IGS-99-880.gene.12600.1	IGS-99-880.mRNA.20270.1	IGS-99-880.polypeptide.20270.1	Dbxref=EC:2.7.2.4;product_name=Probable_aspartokinase;	NA	-3.49566
IGS-99-880_09095	IGS-99-880.gene.3077.1	IGS-99-880.mRNA.4936.1	IGS-99-880.polypeptide.4936.1	product_name=hypothetical_protein	NA	-3.30426
IGS-99-880_11714	IGS-99-880.gene.556.1	IGS-99-880.mRNA.846.1	IGS-99-880.polypeptide.846.1	Dbxref=EC:3.1.3.1;product_name=Alkaline_phosphatase;	NA	-3.24196
IGS-99-880_06827	IGS-99-880.gene.10923.1	IGS-99-880.mRNA.17608.1	IGS-99-880.polypeptide.17608.1	gene_symbol=AREA	NA	-3.15877
IGS-99-880_11785	IGS-99-880.gene.627.1	IGS-99-880.mRNA.976.1	IGS-99-880.polypeptide.976.1	product_name=hypothetical_protein	NA	-3.09991
IGS-99-880_06767	IGS-99-880.gene.10863.1	IGS-99-880.mRNA.17513.1	IGS-99-880.polypeptide.17513.1	Dbxref=EC:1.14.-.-;product_name=Cytochrome_P450_86B1;gene_symbol=CYP86B1	NA	-3.0379
IGS-99-880_01128	IGS-99-880.gene.8351.1	IGS-99-880.mRNA.13511.1	IGS-99-880.polypeptide.13511.1	Dbxref=EC:2.4.1.18;product_name=1,4-alpha-glucan-branching_enzyme;gene_symbol=gbeA	NA	-3.0298
IGS-99-880_05259	IGS-99-880.gene.6493.1	IGS-99-880.mRNA.10448.1	IGS-99-880.polypeptide.10448.1	product_name=hypothetical_protein	NA	-2.98237
IGS-99-880_03704	IGS-99-880.gene.12879.1	IGS-99-880.mRNA.20700.1	IGS-99-880.polypeptide.20700.1	Dbxref=EC:3.4.24.71;product_name=Endothelin-converting_enzyme_1;gene_symbol=ECE1	NA	-2.94233
IGS-99-880_11372	IGS-99-880.gene.12289.1	IGS-99-880.mRNA.19814.1	IGS-99-880.polypeptide.19814.1	Dbxref=EC:1.4.3.21;product_name=Copper_amine_oxidase_1;gene_symbol=cao1	NA	-2.88385
IGS-99-880_06628	IGS-99-880.gene.10724.1	IGS-99-880.mRNA.17289.1	IGS-99-880.polypeptide.17289.1	product_name=hypothetical_protein	NA	-2.86013
IGS-99-880_00868	IGS-99-880.gene.8045.1	IGS-99-880.mRNA.13008.1	IGS-99-880.polypeptide.13008.1	product_name=hypothetical_protein	NA	-2.79352
IGS-99-880_04446	IGS-99-880.gene.2546.1	IGS-99-880.mRNA.4072.1	IGS-99-880.polypeptide.4072.1	product_name=hypothetical_protein	NA	-2.67615
IGS-99-880_09285	IGS-99-880.gene.3267.1	IGS-99-880.mRNA.5244.1	IGS-99-880.polypeptide.5244.1	product_name=hypothetical_protein	NA	-2.66808
IGS-99-880_00609	IGS-99-880.gene.7786.1	IGS-99-880.mRNA.12596.1	IGS-99-880.polypeptide.12596.1	product_name=hypothetical_protein	NA	-2.66771
IGS-99-880_01722	IGS-99-880.gene.12724.1	IGS-99-880.mRNA.20466.1	IGS-99-880.polypeptide.20466.1	product_name=hypothetical_protein	NA	-2.66449
IGS-99-880_07862	IGS-99-880.gene.4694.1	IGS-99-880.mRNA.7541.1	IGS-99-880.polypeptide.7541.1	product_name=hypothetical_protein	NA	-2.65031
IGS-99-880_06896	IGS-99-880.gene.10992.1	IGS-99-880.mRNA.17709.1	IGS-99-880.polypeptide.17709.1	Dbxref=EC:3.6.3.6;product_name=Plasma_membrane_ATPase;gene_symbol=pma-1	NA	-2.58553
IGS-99-880_03253	IGS-99-880.gene.11323.1	IGS-99-880.mRNA.18294.1	IGS-99-880.polypeptide.18294.1	product_name=hypothetical_protein	NA	-2.573
IGS-99-880_06987	IGS-99-880.gene.11083.1	IGS-99-880.mRNA.17887.1	IGS-99-880.polypeptide.17887.1	Dbxref=EC:3.4.11.-;product_name=Leucine_aminopeptidase_1;gene_symbol=LAP1	NA	-2.56341
IGS-99-880_12516	IGS-99-880.gene.1358.1	IGS-99-880.mRNA.2202.1	IGS-99-880.polypeptide.2202.1	product_name=hypothetical_protein	NA	-2.54115
IGS-99-880_02279	IGS-99-880.gene.7512.1	IGS-99-880.mRNA.12145.1	IGS-99-880.polypeptide.12145.1	Dbxref=EC:2.4.-.-;product_name=Glycosyltransferase-like_protein_LARGE2;gene_symbol=GYLTL1B	NA	-2.51592
IGS-99-880_03041	IGS-99-880.gene.1943.1	IGS-99-880.mRNA.3122.1	IGS-99-880.polypeptide.3122.1	product_name=hypothetical_protein	NA	-2.48916
IGS-99-880_04303	IGS-99-880.gene.2403.1	IGS-99-880.mRNA.3832.1	IGS-99-880.polypeptide.3832.1	Dbxref=EC:2.1.3.3;product_name=Ornithine_carbamoyltransferase,_mitochondrial;	NA	-2.46931
IGS-99-880_11965	IGS-99-880.gene.807.1	IGS-99-880.mRNA.1293.1	IGS-99-880.polypeptide.1293.1	product_name=hypothetical_protein	NA	-2.4512
IGS-99-880_12681	IGS-99-880.gene.1523.1	IGS-99-880.mRNA.2459.1	IGS-99-880.polypeptide.2459.1	product_name=hypothetical_protein	NA	-2.44865
IGS-99-880_07829	IGS-99-880.gene.4661.1	IGS-99-880.mRNA.7480.1	IGS-99-880.polypeptide.7480.1	product_name=hypothetical_protein	NA	-2.41739
IGS-99-880_01340	IGS-99-880.gene.8563.1	IGS-99-880.mRNA.13846.1	IGS-99-880.polypeptide.13846.1	gene_symbol=ACBP5	NA	-2.36495
IGS-99-880_01748	IGS-99-880.gene.12750.1	IGS-99-880.mRNA.20493.1	IGS-99-880.polypeptide.20493.1	product_name=hypothetical_protein	NA	-2.35937
IGS-99-880_05300	IGS-99-880.gene.6534.1	IGS-99-880.mRNA.10513.1	IGS-99-880.polypeptide.10513.1	product_name=hypothetical_protein	NA	-2.35866
IGS-99-880_05551	IGS-99-880.gene.6785.1	IGS-99-880.mRNA.10917.1	IGS-99-880.polypeptide.10917.1	gene_symbol=Slc47a1	NA	-2.35244
IGS-99-880_05838	IGS-99-880.gene.7072.1	IGS-99-880.mRNA.11412.1	IGS-99-880.polypeptide.11412.1	product_name=Membrane_protein_PB1A10.07c	NA	-2.35129
IGS-99-880_10180	IGS-99-880.gene.4162.1	IGS-99-880.mRNA.6700.1	IGS-99-880.polypeptide.6700.1	product_name=hypothetical_protein	NA	-2.35129
IGS-99-880_00379	IGS-99-880.gene.5954.1	IGS-99-880.mRNA.9585.1	IGS-99-880.polypeptide.9585.1	gene_symbol=ndufa4	NA	-2.31257
IGS-99-880_11176	IGS-99-880.gene.12093.1	IGS-99-880.mRNA.19547.1	IGS-99-880.polypeptide.19547.1	Dbxref=EC:6.3.4.5;product_name=Argininosuccinate_synthase;gene_symbol=ARG1	NA	-2.28764
IGS-99-880_04112	IGS-99-880.gene.2212.1	IGS-99-880.mRNA.3549.1	IGS-99-880.polypeptide.3549.1	Dbxref=EC:2.7.11.1;product_name=PAS_domain-containing_serine/threonine-protein_kinase;gene_symbol=Pask	NA	-2.28201
IGS-99-880_04366	IGS-99-880.gene.2466.1	IGS-99-880.mRNA.3950.1	IGS-99-880.polypeptide.3950.1	Dbxref=EC:3.1.1.-;product_name=GDSL_esterase/lipase_At1g29660;	NA	-2.24816
IGS-99-880_05661	IGS-99-880.gene.6895.1	IGS-99-880.mRNA.11103.1	IGS-99-880.polypeptide.11103.1	product_name=hypothetical_protein	NA	-2.23436
IGS-99-880_11232	IGS-99-880.gene.12149.1	IGS-99-880.mRNA.19619.1	IGS-99-880.polypeptide.19619.1	Dbxref=EC:2.1.1.14;product_name=Probable_5-methyltetrahydropteroyltriglutamate--homocysteine_methyltransferase;gene_symbol=met26	NA	-2.21937
IGS-99-880_09959	IGS-99-880.gene.3941.1	IGS-99-880.mRNA.6335.1	IGS-99-880.polypeptide.6335.1	gene_symbol=lysP	NA	-2.21901
IGS-99-880_07536	IGS-99-880.gene.9214.1	IGS-99-880.mRNA.14858.1	IGS-99-880.polypeptide.14858.1	product_name=hypothetical_protein	NA	-2.21671
IGS-99-880_03313	IGS-99-880.gene.10131.1	IGS-99-880.mRNA.16318.1	IGS-99-880.polypeptide.16318.1	gene_symbol=MTG2	NA	-2.20924
IGS-99-880_12780	IGS-99-880.gene.1622.1	IGS-99-880.mRNA.2599.1	IGS-99-880.polypeptide.2599.1	Dbxref=EC:2.4.1.231;product_name=Trehalose_phosphorylase;gene_symbol=TP	NA	-2.18247
IGS-99-880_00764	IGS-99-880.gene.7941.1	IGS-99-880.mRNA.12865.1	IGS-99-880.polypeptide.12865.1	product_name=hypothetical_protein	NA	-2.14211
IGS-99-880_01801	IGS-99-880.gene.6120.1	IGS-99-880.mRNA.9852.1	IGS-99-880.polypeptide.9852.1	product_name=hypothetical_protein	NA	-2.12747
IGS-99-880_02999	IGS-99-880.gene.1901.1	IGS-99-880.mRNA.3051.1	IGS-99-880.polypeptide.3051.1	product_name=hypothetical_protein	NA	-2.10853
IGS-99-880_06753	IGS-99-880.gene.10849.1	IGS-99-880.mRNA.17486.1	IGS-99-880.polypeptide.17486.1	Dbxref=EC:3.4.23.-;product_name=Pregnancy-associated_glycoprotein_2;gene_symbol=PAG2	NA	-2.10853
IGS-99-880_02095	IGS-99-880.gene.7328.1	IGS-99-880.mRNA.11879.1	IGS-99-880.polypeptide.11879.1	Dbxref=EC:2.3.1.9;product_name=Acetyl-CoA_acetyltransferase_IA;gene_symbol=PACTA	NA	-2.09908
IGS-99-880_01292	IGS-99-880.gene.8515.1	IGS-99-880.mRNA.13766.1	IGS-99-880.polypeptide.13766.1	gene_symbol=VPS10	NA	-2.09584
IGS-99-880_02329	IGS-99-880.gene.7562.1	IGS-99-880.mRNA.12218.1	IGS-99-880.polypeptide.12218.1	gene_symbol=COT1	NA	-2.09584
IGS-99-880_09994	IGS-99-880.gene.3976.1	IGS-99-880.mRNA.6392.1	IGS-99-880.polypeptide.6392.1	product_name=hypothetical_protein	NA	-2.08268
IGS-99-880_02712	IGS-99-880.gene.66.1	IGS-99-880.mRNA.112.1	IGS-99-880.polypeptide.112.1	Dbxref=EC:3.2.1.-;product_name=Probable_glycosidase_C21B10.07;	NA	-2.08088
IGS-99-880_03633	IGS-99-880.gene.12808.1	IGS-99-880.mRNA.20590.1	IGS-99-880.polypeptide.20590.1	Dbxref=EC:3.-.-.-;product_name=Putative_alpha/beta_hydrolase_R526;	NA	-2.07346
IGS-99-880_04093	IGS-99-880.gene.2193.1	IGS-99-880.mRNA.3524.1	IGS-99-880.polypeptide.3524.1	product_name=hypothetical_protein	NA	-2.05267
IGS-99-880_03378	IGS-99-880.gene.2669.1	IGS-99-880.mRNA.4273.1	IGS-99-880.polypeptide.4273.1	Dbxref=EC:2.3.3.13;product_name=2-isopropylmalate_synthase;gene_symbol=leuA	NA	-2.05254
IGS-99-880_10236	IGS-99-880.gene.4218.1	IGS-99-880.mRNA.6787.1	IGS-99-880.polypeptide.6787.1	Dbxref=EC:3.2.1.58;product_name=Probable_glucan_1,3-beta-glucosidase_D;gene_symbol=exgD	NA	-2.03041
IGS-99-880_01457	IGS-99-880.gene.12459.1	IGS-99-880.mRNA.20060.1	IGS-99-880.polypeptide.20060.1	product_name=Transposable_element_Tcb1_transposase	NA	-2.01817
IGS-99-880_11562	IGS-99-880.gene.404.1	IGS-99-880.mRNA.613.1	IGS-99-880.polypeptide.613.1	Dbxref=EC:2.3.1.75;product_name=Probable_long-chain-alcohol_O-fatty-acyltransferase_5;gene_symbol=AT5	NA	-1.99455
IGS-99-880_11233	IGS-99-880.gene.12150.1	IGS-99-880.mRNA.19620.1	IGS-99-880.polypeptide.19620.1	Dbxref=EC:2.7.11.1;product_name=Probable_serine/threonine-protein_kinase_DDB_G0277449;	NA	-1.99135
IGS-99-880_11972	IGS-99-880.gene.814.1	IGS-99-880.mRNA.1304.1	IGS-99-880.polypeptide.1304.1	product_name=hypothetical_protein	NA	-1.98618
IGS-99-880_04115	IGS-99-880.gene.2215.1	IGS-99-880.mRNA.3552.1	IGS-99-880.polypeptide.3552.1	product_name=hypothetical_protein	NA	-1.96729
IGS-99-880_07274	IGS-99-880.gene.8952.1	IGS-99-880.mRNA.14481.1	IGS-99-880.polypeptide.14481.1	gene_symbol=ADY2	NA	-1.96595
IGS-99-880_05768	IGS-99-880.gene.7002.1	IGS-99-880.mRNA.11307.1	IGS-99-880.polypeptide.11307.1	gene_symbol=VTC4	NA	-1.96391
IGS-99-880_09871	IGS-99-880.gene.3853.1	IGS-99-880.mRNA.6189.1	IGS-99-880.polypeptide.6189.1	product_name=hypothetical_protein	NA	-1.96214
IGS-99-880_10574	IGS-99-880.gene.11491.1	IGS-99-880.mRNA.18554.1	IGS-99-880.polypeptide.18554.1	Dbxref=EC:3.4.21.-;product_name=Lon_protease_homolog_2,_peroxisomal;	NA	-1.96194
IGS-99-880_12275	IGS-99-880.gene.1117.1	IGS-99-880.mRNA.1824.1	IGS-99-880.polypeptide.1824.1	Dbxref=EC:2.1.1.-;product_name=Uncharacterized_methyltransferase_C70.08c;	NA	-1.96019
IGS-99-880_00054	IGS-99-880.gene.5629.1	IGS-99-880.mRNA.9031.1	IGS-99-880.polypeptide.9031.1	product_name=hypothetical_protein	NA	-1.94909
IGS-99-880_00052	IGS-99-880.gene.5627.1	IGS-99-880.mRNA.9028.1	IGS-99-880.polypeptide.9028.1	Dbxref=EC:5.1.1.-,EC:1.-.-.-;product_name=Linear_gramicidin_synthase_subunit_D;gene_symbol=lgrD	NA	-1.92872
IGS-99-880_07946	IGS-99-880.gene.4778.1	IGS-99-880.mRNA.7683.1	IGS-99-880.polypeptide.7683.1	product_name=hypothetical_protein	NA	-1.92383
IGS-99-880_07251	IGS-99-880.gene.8929.1	IGS-99-880.mRNA.14440.1	IGS-99-880.polypeptide.14440.1	product_name=hypothetical_protein	NA	-1.91966
IGS-99-880_10045	IGS-99-880.gene.4027.1	IGS-99-880.mRNA.6473.1	IGS-99-880.polypeptide.6473.1	product_name=hypothetical_protein	NA	-1.89088
IGS-99-880_07395	IGS-99-880.gene.9073.1	IGS-99-880.mRNA.14651.1	IGS-99-880.polypeptide.14651.1	product_name=hypothetical_protein	NA	-1.88867
IGS-99-880_11104	IGS-99-880.gene.12021.1	IGS-99-880.mRNA.19429.1	IGS-99-880.polypeptide.19429.1	Dbxref=EC:4.4.1.8;product_name=Cystathionine_beta-lyase;gene_symbol=met-2	NA	-1.87605
IGS-99-880_08820	IGS-99-880.gene.2802.1	IGS-99-880.mRNA.4487.1	IGS-99-880.polypeptide.4487.1	product_name=hypothetical_protein	NA	-1.8708
IGS-99-880_09790	IGS-99-880.gene.3772.1	IGS-99-880.mRNA.6036.1	IGS-99-880.polypeptide.6036.1	product_name=hypothetical_protein	NA	-1.86874
IGS-99-880_01798	IGS-99-880.gene.6117.1	IGS-99-880.mRNA.9846.1	IGS-99-880.polypeptide.9846.1	Dbxref=EC:2.4.1.17;product_name=UDP-glucuronosyltransferase_2B4;gene_symbol=UGT2B4	NA	-1.86444
IGS-99-880_04040	IGS-99-880.gene.2140.1	IGS-99-880.mRNA.3439.1	IGS-99-880.polypeptide.3439.1	gene_symbol=nrf1	NA	-1.86444
IGS-99-880_08865	IGS-99-880.gene.2847.1	IGS-99-880.mRNA.4563.1	IGS-99-880.polypeptide.4563.1	gene_symbol=ESBP6	NA	-1.86413
IGS-99-880_01477	IGS-99-880.gene.12479.1	IGS-99-880.mRNA.20091.1	IGS-99-880.polypeptide.20091.1	Dbxref=EC:2.6.1.42;product_name=Branched-chain-amino-acid_aminotransferase;gene_symbol=bcaA	NA	-1.86331
IGS-99-880_10725	IGS-99-880.gene.11642.1	IGS-99-880.mRNA.18801.1	IGS-99-880.polypeptide.18801.1	Dbxref=EC:2.6.-.-;product_name=Uncharacterized_aminotransferase_BpOF4_10225;	NA	-1.83245
IGS-99-880_01789	IGS-99-880.gene.6108.1	IGS-99-880.mRNA.9835.1	IGS-99-880.polypeptide.9835.1	product_name=hypothetical_protein	NA	-1.83023
IGS-99-880_11345	IGS-99-880.gene.12262.1	IGS-99-880.mRNA.19777.1	IGS-99-880.polypeptide.19777.1	Dbxref=EC:2.7.2.4;product_name=Probable_aspartokinase;	NA	-1.82952
IGS-99-880_10673	IGS-99-880.gene.11590.1	IGS-99-880.mRNA.18727.1	IGS-99-880.polypeptide.18727.1	product_name=hypothetical_protein	NA	-1.82884
IGS-99-880_04521	IGS-99-880.gene.2621.1	IGS-99-880.mRNA.4195.1	IGS-99-880.polypeptide.4195.1	product_name=hypothetical_protein	NA	-1.81658
IGS-99-880_03690	IGS-99-880.gene.12865.1	IGS-99-880.mRNA.20683.1	IGS-99-880.polypeptide.20683.1	Dbxref=EC:3.-.-.-;product_name=Putative_alpha/beta_hydrolase_R526;	NA	-1.80743
IGS-99-880_03641	IGS-99-880.gene.12816.1	IGS-99-880.mRNA.20604.1	IGS-99-880.polypeptide.20604.1	Dbxref=EC:1.14.-.-;product_name=Cytochrome_P450_98A1;gene_symbol=CYP98A1	NA	-1.80469
IGS-99-880_09127	IGS-99-880.gene.3109.1	IGS-99-880.mRNA.4989.1	IGS-99-880.polypeptide.4989.1	product_name=Uncharacterized_transporter_C1002.16c	NA	-1.80284
IGS-99-880_10382	IGS-99-880.gene.4364.1	IGS-99-880.mRNA.7013.1	IGS-99-880.polypeptide.7013.1	product_name=hypothetical_protein	NA	-1.80242
IGS-99-880_09707	IGS-99-880.gene.3689.1	IGS-99-880.mRNA.5915.1	IGS-99-880.polypeptide.5915.1	product_name=hypothetical_protein	NA	-1.79628
IGS-99-880_11444	IGS-99-880.gene.12361.1	IGS-99-880.mRNA.19932.1	IGS-99-880.polypeptide.19932.1	product_name=hypothetical_protein	NA	-1.79485
IGS-99-880_04459	IGS-99-880.gene.2559.1	IGS-99-880.mRNA.4089.1	IGS-99-880.polypeptide.4089.1	gene_symbol=BAT1	NA	-1.7947
IGS-99-880_02608	IGS-99-880.gene.4587.1	IGS-99-880.mRNA.7377.1	IGS-99-880.polypeptide.7377.1	product_name=Uncharacterized_transporter_C1002.16c	NA	-1.78578
IGS-99-880_01156	IGS-99-880.gene.8379.1	IGS-99-880.mRNA.13567.1	IGS-99-880.polypeptide.13567.1	Dbxref=EC:1.6.99.1;product_name=Putative_NADPH_dehydrogenase_C23G7.10c;	NA	-1.7796
IGS-99-880_04549	IGS-99-880.gene.2649.1	IGS-99-880.mRNA.4246.1	IGS-99-880.polypeptide.4246.1	product_name=hypothetical_protein	NA	-1.76924
IGS-99-880_05515	IGS-99-880.gene.6749.1	IGS-99-880.mRNA.10865.1	IGS-99-880.polypeptide.10865.1	gene_symbol=VTC4	NA	-1.76684
IGS-99-880_06203	IGS-99-880.gene.10299.1	IGS-99-880.mRNA.16599.1	IGS-99-880.polypeptide.16599.1	Dbxref=EC:2.3.1.31;product_name=Homoserine_O-acetyltransferase;gene_symbol=MET2	NA	-1.75982
IGS-99-880_03522	IGS-99-880.gene.8606.1	IGS-99-880.mRNA.13915.1	IGS-99-880.polypeptide.13915.1	product_name=hypothetical_protein	NA	-1.75741
IGS-99-880_10998	IGS-99-880.gene.11915.1	IGS-99-880.mRNA.19260.1	IGS-99-880.polypeptide.19260.1	product_name=Putative_cation_exchanger_C3A12.06c	NA	-1.75284
IGS-99-880_00836	IGS-99-880.gene.8013.1	IGS-99-880.mRNA.12957.1	IGS-99-880.polypeptide.12957.1	product_name=hypothetical_protein	NA	-1.73542
IGS-99-880_05902	IGS-99-880.gene.7136.1	IGS-99-880.mRNA.11541.1	IGS-99-880.polypeptide.11541.1	product_name=hypothetical_protein	NA	-1.73542
IGS-99-880_11186	IGS-99-880.gene.12103.1	IGS-99-880.mRNA.19558.1	IGS-99-880.polypeptide.19558.1	gene_symbol=NIPAL2	NA	-1.7332
IGS-99-880_10331	IGS-99-880.gene.4313.1	IGS-99-880.mRNA.6924.1	IGS-99-880.polypeptide.6924.1	product_name=hypothetical_protein	NA	-1.72959
IGS-99-880_00859	IGS-99-880.gene.8036.1	IGS-99-880.mRNA.12987.1	IGS-99-880.polypeptide.12987.1	product_name=hypothetical_protein	NA	-1.71306
IGS-99-880_05106	IGS-99-880.gene.9392.1	IGS-99-880.mRNA.15103.1	IGS-99-880.polypeptide.15103.1	product_name=hypothetical_protein	NA	-1.70894
IGS-99-880_05553	IGS-99-880.gene.6787.1	IGS-99-880.mRNA.10919.1	IGS-99-880.polypeptide.10919.1	product_name=hypothetical_protein	NA	-1.70608
IGS-99-880_05333	IGS-99-880.gene.6567.1	IGS-99-880.mRNA.10577.1	IGS-99-880.polypeptide.10577.1	product_name=hypothetical_protein	NA	-1.69885
IGS-99-880_10207	IGS-99-880.gene.4189.1	IGS-99-880.mRNA.6745.1	IGS-99-880.polypeptide.6745.1	product_name=hypothetical_protein	NA	-1.69765
IGS-99-880_04227	IGS-99-880.gene.2327.1	IGS-99-880.mRNA.3717.1	IGS-99-880.polypeptide.3717.1	product_name=Transposable_element_Tcb1_transposase	NA	-1.67359
IGS-99-880_06731	IGS-99-880.gene.10827.1	IGS-99-880.mRNA.17446.1	IGS-99-880.polypeptide.17446.1	gene_symbol=HGT1	NA	-1.67171
IGS-99-880_09472	IGS-99-880.gene.3454.1	IGS-99-880.mRNA.5542.1	IGS-99-880.polypeptide.5542.1	Dbxref=EC:3.2.1.3;product_name=Glucoamylase_1;	NA	-1.6703
IGS-99-880_06586	IGS-99-880.gene.10682.1	IGS-99-880.mRNA.17217.1	IGS-99-880.polypeptide.17217.1	product_name=hypothetical_protein	NA	-1.6572
IGS-99-880_04062	IGS-99-880.gene.2162.1	IGS-99-880.mRNA.3471.1	IGS-99-880.polypeptide.3471.1	product_name=hypothetical_protein	NA	-1.65159
IGS-99-880_05096	IGS-99-880.gene.9342.1	IGS-99-880.mRNA.15032.1	IGS-99-880.polypeptide.15032.1	product_name=hypothetical_protein	NA	-1.64995
IGS-99-880_12397	IGS-99-880.gene.1239.1	IGS-99-880.mRNA.2002.1	IGS-99-880.polypeptide.2002.1	Dbxref=EC:3.1.1.1;product_name=Carboxylesterase_NlhH;gene_symbol=nlhH	NA	-1.64995
IGS-99-880_03585	IGS-99-880.gene.8669.1	IGS-99-880.mRNA.14000.1	IGS-99-880.polypeptide.14000.1	gene_symbol=vht1	NA	-1.64057
IGS-99-880_05749	IGS-99-880.gene.6983.1	IGS-99-880.mRNA.11285.1	IGS-99-880.polypeptide.11285.1	Dbxref=EC:3.1.1.3;product_name=Lipase_2;gene_symbol=lip2	NA	-1.6351
IGS-99-880_11936	IGS-99-880.gene.778.1	IGS-99-880.mRNA.1258.1	IGS-99-880.polypeptide.1258.1	product_name=Uncharacterized_protein_C30D11.11	NA	-1.63216
IGS-99-880_10040	IGS-99-880.gene.4022.1	IGS-99-880.mRNA.6463.1	IGS-99-880.polypeptide.6463.1	product_name=hypothetical_protein	NA	-1.63148
IGS-99-880_11297	IGS-99-880.gene.12214.1	IGS-99-880.mRNA.19709.1	IGS-99-880.polypeptide.19709.1	product_name=hypothetical_protein	NA	-1.63012
IGS-99-880_10391	IGS-99-880.gene.4373.1	IGS-99-880.mRNA.7034.1	IGS-99-880.polypeptide.7034.1	gene_symbol=PCL1	NA	-1.62908
IGS-99-880_11925	IGS-99-880.gene.767.1	IGS-99-880.mRNA.1233.1	IGS-99-880.polypeptide.1233.1	product_name=hypothetical_protein	NA	-1.62226
IGS-99-880_10490	IGS-99-880.gene.11407.1	IGS-99-880.mRNA.18410.1	IGS-99-880.polypeptide.18410.1	product_name=Uncharacterized_membrane_protein_C14C4.07	NA	-1.62121
IGS-99-880_01301	IGS-99-880.gene.8524.1	IGS-99-880.mRNA.13782.1	IGS-99-880.polypeptide.13782.1	product_name=Pheromone-regulated_membrane_protein_10	NA	-1.61886
IGS-99-880_03278	IGS-99-880.gene.10096.1	IGS-99-880.mRNA.16247.1	IGS-99-880.polypeptide.16247.1	product_name=hypothetical_protein	NA	-1.61496
IGS-99-880_11598	IGS-99-880.gene.440.1	IGS-99-880.mRNA.661.1	IGS-99-880.polypeptide.661.1	product_name=hypothetical_protein	NA	-1.60967
IGS-99-880_11857	IGS-99-880.gene.699.1	IGS-99-880.mRNA.1116.1	IGS-99-880.polypeptide.1116.1	Dbxref=EC:2.7.11.1;product_name=Negative_regulator_of_sexual_conjugation_and_meiosis;gene_symbol=ran1	NA	-1.6073
IGS-99-880_02911	IGS-99-880.gene.1813.1	IGS-99-880.mRNA.2926.1	IGS-99-880.polypeptide.2926.1	product_name=hypothetical_protein	NA	-1.60705
IGS-99-880_08647	IGS-99-880.gene.5479.1	IGS-99-880.mRNA.8798.1	IGS-99-880.polypeptide.8798.1	gene_symbol=PCL1	NA	-1.60672
IGS-99-880_10472	IGS-99-880.gene.11389.1	IGS-99-880.mRNA.18381.1	IGS-99-880.polypeptide.18381.1	product_name=hypothetical_protein	NA	-1.60575
IGS-99-880_10656	IGS-99-880.gene.11573.1	IGS-99-880.mRNA.18702.1	IGS-99-880.polypeptide.18702.1	Dbxref=EC:2.3.1.-;product_name=Probable_O-acetyltransferase_CAS1;gene_symbol=CAS1	NA	-1.60111
IGS-99-880_07250	IGS-99-880.gene.8928.1	IGS-99-880.mRNA.14439.1	IGS-99-880.polypeptide.14439.1	product_name=hypothetical_protein	NA	-1.60087
IGS-99-880_03499	IGS-99-880.gene.12800.1	IGS-99-880.mRNA.20579.1	IGS-99-880.polypeptide.20579.1	Dbxref=EC:3.4.23.21;product_name=Rhizopuspepsin-3;	NA	-1.59206
IGS-99-880_04073	IGS-99-880.gene.2173.1	IGS-99-880.mRNA.3482.1	IGS-99-880.polypeptide.3482.1	gene_symbol=prz1	NA	-1.58387
IGS-99-880_05516	IGS-99-880.gene.6750.1	IGS-99-880.mRNA.10866.1	IGS-99-880.polypeptide.10866.1	product_name=hypothetical_protein	NA	-1.5781
IGS-99-880_00135	IGS-99-880.gene.5710.1	IGS-99-880.mRNA.9160.1	IGS-99-880.polypeptide.9160.1	product_name=hypothetical_protein	NA	-1.57461
IGS-99-880_11172	IGS-99-880.gene.12089.1	IGS-99-880.mRNA.19540.1	IGS-99-880.polypeptide.19540.1	gene_symbol=MSL10	NA	-1.57214
IGS-99-880_07412	IGS-99-880.gene.9090.1	IGS-99-880.mRNA.14678.1	IGS-99-880.polypeptide.14678.1	gene_symbol=ARHGAP23	NA	-1.55506
IGS-99-880_07396	IGS-99-880.gene.9074.1	IGS-99-880.mRNA.14652.1	IGS-99-880.polypeptide.14652.1	Dbxref=EC:2.7.11.1;product_name=Serine/threonine-protein_kinase_ppk15;gene_symbol=ppk15	NA	-1.54398
IGS-99-880_01114	IGS-99-880.gene.8337.1	IGS-99-880.mRNA.13495.1	IGS-99-880.polypeptide.13495.1	product_name=hypothetical_protein	NA	-1.53854
IGS-99-880_05586	IGS-99-880.gene.6820.1	IGS-99-880.mRNA.10980.1	IGS-99-880.polypeptide.10980.1	product_name=hypothetical_protein	NA	-1.53687
IGS-99-880_10221	IGS-99-880.gene.4203.1	IGS-99-880.mRNA.6763.1	IGS-99-880.polypeptide.6763.1	product_name=hypothetical_protein	NA	-1.53274
IGS-99-880_08702	IGS-99-880.gene.5534.1	IGS-99-880.mRNA.8888.1	IGS-99-880.polypeptide.8888.1	Dbxref=EC:3.2.1.78;product_name=Mannan_endo-1,4-beta-mannosidase_1;gene_symbol=MAN1	NA	-1.53008
IGS-99-880_07235	IGS-99-880.gene.8913.1	IGS-99-880.mRNA.14419.1	IGS-99-880.polypeptide.14419.1	product_name=hypothetical_protein	NA	-1.52057
IGS-99-880_01605	IGS-99-880.gene.12607.1	IGS-99-880.mRNA.20285.1	IGS-99-880.polypeptide.20285.1	gene_symbol=atf1	NA	-1.51093
IGS-99-880_10944	IGS-99-880.gene.11861.1	IGS-99-880.mRNA.19165.1	IGS-99-880.polypeptide.19165.1	gene_symbol=PCL7	NA	-1.50543
IGS-99-880_10175	IGS-99-880.gene.4157.1	IGS-99-880.mRNA.6692.1	IGS-99-880.polypeptide.6692.1	Dbxref=EC:3.2.1.1;product_name=Alpha-amylase;gene_symbol=ALP1	NA	-1.49409
IGS-99-880_01564	IGS-99-880.gene.12566.1	IGS-99-880.mRNA.20222.1	IGS-99-880.polypeptide.20222.1	gene_symbol=mfsd7-A	NA	-1.48795
IGS-99-880_10604	IGS-99-880.gene.11521.1	IGS-99-880.mRNA.18595.1	IGS-99-880.polypeptide.18595.1	product_name=hypothetical_protein	NA	-1.4879
IGS-99-880_06372	IGS-99-880.gene.10468.1	IGS-99-880.mRNA.16880.1	IGS-99-880.polypeptide.16880.1	product_name=hypothetical_protein	NA	-1.47491
IGS-99-880_08092	IGS-99-880.gene.4924.1	IGS-99-880.mRNA.7923.1	IGS-99-880.polypeptide.7923.1	Dbxref=EC:3.1.4.53;product_name=3',5'-cyclic-nucleotide_phosphodiesterase_regA;gene_symbol=regA	NA	-1.46829
IGS-99-880_07874	IGS-99-880.gene.4706.1	IGS-99-880.mRNA.7566.1	IGS-99-880.polypeptide.7566.1	gene_symbol=RSPRY1	NA	-1.46556
IGS-99-880_01137	IGS-99-880.gene.8360.1	IGS-99-880.mRNA.13522.1	IGS-99-880.polypeptide.13522.1	Dbxref=EC:6.2.1.3;product_name=Long_chain_acyl-CoA_synthetase_6,_peroxisomal;gene_symbol=LACS6	NA	-1.46519
IGS-99-880_04000	IGS-99-880.gene.2100.1	IGS-99-880.mRNA.3376.1	IGS-99-880.polypeptide.3376.1	gene_symbol=psy1	NA	-1.45679
IGS-99-880_07230	IGS-99-880.gene.8908.1	IGS-99-880.mRNA.14413.1	IGS-99-880.polypeptide.14413.1	product_name=hypothetical_protein	NA	-1.45428
IGS-99-880_01011	IGS-99-880.gene.8234.1	IGS-99-880.mRNA.13323.1	IGS-99-880.polypeptide.13323.1	gene_symbol=GAT1	NA	-1.45314
IGS-99-880_09163	IGS-99-880.gene.3145.1	IGS-99-880.mRNA.5055.1	IGS-99-880.polypeptide.5055.1	Dbxref=EC:1.8.1.7;product_name=Glutathione_reductase;gene_symbol=GLR1	NA	-1.44798
IGS-99-880_09355	IGS-99-880.gene.3337.1	IGS-99-880.mRNA.5358.1	IGS-99-880.polypeptide.5358.1	gene_symbol=USV1	NA	-1.44412
IGS-99-880_10197	IGS-99-880.gene.4179.1	IGS-99-880.mRNA.6722.1	IGS-99-880.polypeptide.6722.1	product_name=Putative_cation_exchanger_C3A12.06c	NA	-1.44069
IGS-99-880_00310	IGS-99-880.gene.5885.1	IGS-99-880.mRNA.9468.1	IGS-99-880.polypeptide.9468.1	Dbxref=EC:3.4.23.21;product_name=Rhizopuspepsin-4;	NA	-1.43427
IGS-99-880_07105	IGS-99-880.gene.8783.1	IGS-99-880.mRNA.14215.1	IGS-99-880.polypeptide.14215.1	product_name=hypothetical_protein	NA	-1.4282
IGS-99-880_09377	IGS-99-880.gene.3359.1	IGS-99-880.mRNA.5400.1	IGS-99-880.polypeptide.5400.1	gene_symbol=YAP1	NA	-1.42104
IGS-99-880_03221	IGS-99-880.gene.11291.1	IGS-99-880.mRNA.18251.1	IGS-99-880.polypeptide.18251.1	product_name=hypothetical_protein	NA	-1.41801
IGS-99-880_11027	IGS-99-880.gene.11944.1	IGS-99-880.mRNA.19309.1	IGS-99-880.polypeptide.19309.1	Dbxref=EC:1.13.12.16;product_name=Nitronate_monooxygenase;	NA	-1.41761
IGS-99-880_11600	IGS-99-880.gene.442.1	IGS-99-880.mRNA.667.1	IGS-99-880.polypeptide.667.1	product_name=hypothetical_protein	NA	-1.40649
IGS-99-880_05399	IGS-99-880.gene.6633.1	IGS-99-880.mRNA.10673.1	IGS-99-880.polypeptide.10673.1	gene_symbol=Gtpbp1	NA	-1.40598
IGS-99-880_12518	IGS-99-880.gene.1360.1	IGS-99-880.mRNA.2204.1	IGS-99-880.polypeptide.2204.1	Dbxref=EC:1.5.1.2;product_name=Pyrroline-5-carboxylate_reductase;gene_symbol=proC	NA	-1.40234
IGS-99-880_09519	IGS-99-880.gene.3501.1	IGS-99-880.mRNA.5622.1	IGS-99-880.polypeptide.5622.1	product_name=hypothetical_protein	NA	-1.39453
IGS-99-880_01510	IGS-99-880.gene.12512.1	IGS-99-880.mRNA.20144.1	IGS-99-880.polypeptide.20144.1	gene_symbol=prm1	NA	-1.39162
IGS-99-880_07109	IGS-99-880.gene.8787.1	IGS-99-880.mRNA.14221.1	IGS-99-880.polypeptide.14221.1	Dbxref=EC:1.11.1.6;product_name=Catalase-A;gene_symbol=catA	NA	-1.39138
IGS-99-880_11511	IGS-99-880.gene.353.1	IGS-99-880.mRNA.537.1	IGS-99-880.polypeptide.537.1	gene_symbol=SEL1L2	NA	-1.38533
IGS-99-880_07397	IGS-99-880.gene.9075.1	IGS-99-880.mRNA.14654.1	IGS-99-880.polypeptide.14654.1	product_name=Uncharacterized_protein_C4H3.03c	NA	-1.37604
IGS-99-880_07561	IGS-99-880.gene.9239.1	IGS-99-880.mRNA.14888.1	IGS-99-880.polypeptide.14888.1	Dbxref=EC:3.4.21.53;product_name=Lon_protease_2;gene_symbol=lon2	NA	-1.3663
IGS-99-880_03545	IGS-99-880.gene.8629.1	IGS-99-880.mRNA.13947.1	IGS-99-880.polypeptide.13947.1	Dbxref=EC:1.13.99.1;product_name=Inositol_oxygenase_1;gene_symbol=MIOX1	NA	-1.36336
IGS-99-880_03698	IGS-99-880.gene.12873.1	IGS-99-880.mRNA.20694.1	IGS-99-880.polypeptide.20694.1	Dbxref=EC:1.3.99.30;product_name=Phytoene_desaturase;gene_symbol=carB	NA	-1.35845
IGS-99-880_12301	IGS-99-880.gene.1143.1	IGS-99-880.mRNA.1859.1	IGS-99-880.polypeptide.1859.1	Dbxref=EC:1.1.1.85;product_name=3-isopropylmalate_dehydrogenase;gene_symbol=LEU2	NA	-1.35563
IGS-99-880_02923	IGS-99-880.gene.1825.1	IGS-99-880.mRNA.2944.1	IGS-99-880.polypeptide.2944.1	product_name=hypothetical_protein	NA	-1.35252
IGS-99-880_12467	IGS-99-880.gene.1309.1	IGS-99-880.mRNA.2117.1	IGS-99-880.polypeptide.2117.1	product_name=hypothetical_protein	NA	-1.35122
IGS-99-880_02783	IGS-99-880.gene.137.1	IGS-99-880.mRNA.224.1	IGS-99-880.polypeptide.224.1	gene_symbol=yflS	NA	-1.33846
IGS-99-880_12670	IGS-99-880.gene.1512.1	IGS-99-880.mRNA.2445.1	IGS-99-880.polypeptide.2445.1	gene_symbol=FHL3	NA	-1.33793
IGS-99-880_02725	IGS-99-880.gene.79.1	IGS-99-880.mRNA.130.1	IGS-99-880.polypeptide.130.1	gene_symbol=MGA2	NA	-1.3362
IGS-99-880_09536	IGS-99-880.gene.3518.1	IGS-99-880.mRNA.5644.1	IGS-99-880.polypeptide.5644.1	product_name=hypothetical_protein	NA	-1.33549
IGS-99-880_05096	IGS-99-880.gene.10010.1	IGS-99-880.mRNA.16091.1	IGS-99-880.polypeptide.16091.1	Dbxref=EC:1.1.1.86;product_name=Ketol-acid_reductoisomerase,_mitochondrial;gene_symbol=ilv-2	NA	-1.33462
IGS-99-880_00072	IGS-99-880.gene.5647.1	IGS-99-880.mRNA.9066.1	IGS-99-880.polypeptide.9066.1	product_name=hypothetical_protein	NA	-1.32215
IGS-99-880_11041	IGS-99-880.gene.11958.1	IGS-99-880.mRNA.19335.1	IGS-99-880.polypeptide.19335.1	Dbxref=EC:2.3.1.-;product_name=Probable_serine-O-acetyltransferase_cys2;gene_symbol=cys2	NA	-1.31789
IGS-99-880_05380	IGS-99-880.gene.6614.1	IGS-99-880.mRNA.10649.1	IGS-99-880.polypeptide.10649.1	Dbxref=EC:3.1.3.16;product_name=Serine/threonine-protein_phosphatase_2B_catalytic_subunit_A1;gene_symbol=CNA1	NA	-1.31614
IGS-99-880_01651	IGS-99-880.gene.12653.1	IGS-99-880.mRNA.20355.1	IGS-99-880.polypeptide.20355.1	product_name=hypothetical_protein	NA	-1.31595
IGS-99-880_03279	IGS-99-880.gene.10097.1	IGS-99-880.mRNA.16248.1	IGS-99-880.polypeptide.16248.1	product_name=hypothetical_protein	NA	-1.3136
IGS-99-880_02380	IGS-99-880.gene.7613.1	IGS-99-880.mRNA.12312.1	IGS-99-880.polypeptide.12312.1	Dbxref=EC:2.1.1.10;product_name=Homocysteine_S-methyltransferase_2;gene_symbol=HMT-2	NA	-1.31255
IGS-99-880_01760	IGS-99-880.gene.12762.1	IGS-99-880.mRNA.20516.1	IGS-99-880.polypeptide.20516.1	product_name=hypothetical_protein	NA	-1.30627
IGS-99-880_09252	IGS-99-880.gene.3234.1	IGS-99-880.mRNA.5187.1	IGS-99-880.polypeptide.5187.1	product_name=hypothetical_protein	NA	-1.30588
IGS-99-880_06279	IGS-99-880.gene.10375.1	IGS-99-880.mRNA.16734.1	IGS-99-880.polypeptide.16734.1	product_name=hypothetical_protein	NA	-1.30488
IGS-99-880_03145	IGS-99-880.gene.11215.1	IGS-99-880.mRNA.18121.1	IGS-99-880.polypeptide.18121.1	product_name=Transposon_TX1_uncharacterized_149_kDa_protein	NA	-1.30295
IGS-99-880_03282	IGS-99-880.gene.10100.1	IGS-99-880.mRNA.16251.1	IGS-99-880.polypeptide.16251.1	product_name=hypothetical_protein	NA	-1.30035
IGS-99-880_08507	IGS-99-880.gene.5339.1	IGS-99-880.mRNA.8572.1	IGS-99-880.polypeptide.8572.1	Dbxref=EC:1.16.3.1;product_name=Ferritin,_chloroplastic;	NA	-1.29987
IGS-99-880_12471	IGS-99-880.gene.1313.1	IGS-99-880.mRNA.2121.1	IGS-99-880.polypeptide.2121.1	product_name=hypothetical_protein	NA	-1.29669
IGS-99-880_04270	IGS-99-880.gene.2370.1	IGS-99-880.mRNA.3786.1	IGS-99-880.polypeptide.3786.1	Dbxref=EC:2.7.11.1;product_name=Serine/threonine-protein_kinase_gad8;gene_symbol=gad8	NA	-1.29364
IGS-99-880_05378	IGS-99-880.gene.6612.1	IGS-99-880.mRNA.10645.1	IGS-99-880.polypeptide.10645.1	gene_symbol=XPR1	NA	-1.29313
IGS-99-880_02793	IGS-99-880.gene.147.1	IGS-99-880.mRNA.239.1	IGS-99-880.polypeptide.239.1	gene_symbol=ZIFL2	NA	-1.29161
IGS-99-880_05628	IGS-99-880.gene.6862.1	IGS-99-880.mRNA.11052.1	IGS-99-880.polypeptide.11052.1	gene_symbol=lutP	NA	-1.28759
IGS-99-880_06652	IGS-99-880.gene.10748.1	IGS-99-880.mRNA.17325.1	IGS-99-880.polypeptide.17325.1	product_name=Dilute_domain-containing_protein_C25B8.08	NA	-1.28717
IGS-99-880_07042	IGS-99-880.gene.8720.1	IGS-99-880.mRNA.14089.1	IGS-99-880.polypeptide.14089.1	product_name=hypothetical_protein	NA	-1.28471
IGS-99-880_12729	IGS-99-880.gene.1571.1	IGS-99-880.mRNA.2534.1	IGS-99-880.polypeptide.2534.1	gene_symbol=kxd1	NA	-1.28327
IGS-99-880_02653	IGS-99-880.gene.7.1	IGS-99-880.mRNA.9.1	IGS-99-880.polypeptide.9.1	Dbxref=EC:1.10.3.3;product_name=L-ascorbate_oxidase;	NA	-1.28267
IGS-99-880_08016	IGS-99-880.gene.4848.1	IGS-99-880.mRNA.7791.1	IGS-99-880.polypeptide.7791.1	product_name=hypothetical_protein	NA	-1.27885
IGS-99-880_04038	IGS-99-880.gene.2138.1	IGS-99-880.mRNA.3436.1	IGS-99-880.polypeptide.3436.1	Dbxref=EC:2.5.1.48;product_name=Probable_cystathionine_gamma-synthase;	NA	-1.27769
IGS-99-880_04050	IGS-99-880.gene.2150.1	IGS-99-880.mRNA.3449.1	IGS-99-880.polypeptide.3449.1	Dbxref=EC:2.7.11.1;product_name=Serine/threonine-protein_kinase_fray2;gene_symbol=fray2	NA	-1.27456
IGS-99-880_08439	IGS-99-880.gene.5271.1	IGS-99-880.mRNA.8469.1	IGS-99-880.polypeptide.8469.1	Dbxref=EC:3.1.1.79;product_name=Hormone-sensitive_lipase;gene_symbol=LIPE	NA	-1.26857
IGS-99-880_10251	IGS-99-880.gene.4233.1	IGS-99-880.mRNA.6809.1	IGS-99-880.polypeptide.6809.1	gene_symbol=FAT1	NA	-1.26606
IGS-99-880_06947	IGS-99-880.gene.11043.1	IGS-99-880.mRNA.17800.1	IGS-99-880.polypeptide.17800.1	Dbxref=EC:2.7.11.1;product_name=Serine/threonine-protein_kinase_srk1;gene_symbol=srk1	NA	-1.26389
IGS-99-880_03973	IGS-99-880.gene.2073.1	IGS-99-880.mRNA.3342.1	IGS-99-880.polypeptide.3342.1	product_name=hypothetical_protein	NA	-1.26232
IGS-99-880_09641	IGS-99-880.gene.3623.1	IGS-99-880.mRNA.5796.1	IGS-99-880.polypeptide.5796.1	product_name=Uncharacterized_RING_finger_protein_C548.05c	NA	-1.25749
IGS-99-880_00469	IGS-99-880.gene.6044.1	IGS-99-880.mRNA.9736.1	IGS-99-880.polypeptide.9736.1	Dbxref=EC:2.5.1.49;product_name=O-acetylhomoserine_(thiol)-lyase;	NA	-1.25708
IGS-99-880_00477	IGS-99-880.gene.7654.1	IGS-99-880.mRNA.12381.1	IGS-99-880.polypeptide.12381.1	product_name=hypothetical_protein	NA	-1.2524
IGS-99-880_01231	IGS-99-880.gene.8454.1	IGS-99-880.mRNA.13673.1	IGS-99-880.polypeptide.13673.1	product_name=hypothetical_protein	NA	-1.25034
IGS-99-880_12891	IGS-99-880.gene.1733.1	IGS-99-880.mRNA.2808.1	IGS-99-880.polypeptide.2808.1	product_name=hypothetical_protein	NA	-1.25034
IGS-99-880_01013	IGS-99-880.gene.8236.1	IGS-99-880.mRNA.13325.1	IGS-99-880.polypeptide.13325.1	product_name=Transposable_element_Tcb1_transposase	NA	-1.25016
IGS-99-880_10891	IGS-99-880.gene.11808.1	IGS-99-880.mRNA.19065.1	IGS-99-880.polypeptide.19065.1	product_name=hypothetical_protein	NA	-1.24859
IGS-99-880_10986	IGS-99-880.gene.11903.1	IGS-99-880.mRNA.19244.1	IGS-99-880.polypeptide.19244.1	product_name=hypothetical_protein	NA	-1.24791
IGS-99-880_11676	IGS-99-880.gene.518.1	IGS-99-880.mRNA.787.1	IGS-99-880.polypeptide.787.1	product_name=hypothetical_protein	NA	-1.24406
IGS-99-880_01000	IGS-99-880.gene.8223.1	IGS-99-880.mRNA.13300.1	IGS-99-880.polypeptide.13300.1	Dbxref=EC:1.16.3.1;product_name=Ferritin-1,_chloroplastic;gene_symbol=LSC30	NA	-1.24333
IGS-99-880_00682	IGS-99-880.gene.7859.1	IGS-99-880.mRNA.12716.1	IGS-99-880.polypeptide.12716.1	gene_symbol=sod22	NA	-1.24231
IGS-99-880_04304	IGS-99-880.gene.2404.1	IGS-99-880.mRNA.3833.1	IGS-99-880.polypeptide.3833.1	product_name=Transposable_element_Tcb1_transposase	NA	-1.24231
IGS-99-880_06670	IGS-99-880.gene.10766.1	IGS-99-880.mRNA.17349.1	IGS-99-880.polypeptide.17349.1	product_name=hypothetical_protein	NA	-1.24048
IGS-99-880_11538	IGS-99-880.gene.380.1	IGS-99-880.mRNA.579.1	IGS-99-880.polypeptide.579.1	gene_symbol=BSC6	NA	-1.24028
IGS-99-880_07256	IGS-99-880.gene.8934.1	IGS-99-880.mRNA.14448.1	IGS-99-880.polypeptide.14448.1	Dbxref=EC:1.14.-.-;product_name=Probable_cytochrome_P450_9f2;gene_symbol=Cyp9f2	NA	-1.23888
IGS-99-880_12764	IGS-99-880.gene.1606.1	IGS-99-880.mRNA.2577.1	IGS-99-880.polypeptide.2577.1	product_name=hypothetical_protein	NA	-1.2355
IGS-99-880_00164	IGS-99-880.gene.5739.1	IGS-99-880.mRNA.9201.1	IGS-99-880.polypeptide.9201.1	Dbxref=EC:2.7.7.13;product_name=Mannose-1-phosphate_guanyltransferase;gene_symbol=mpg1	NA	-1.22709
IGS-99-880_02361	IGS-99-880.gene.7594.1	IGS-99-880.mRNA.12279.1	IGS-99-880.polypeptide.12279.1	product_name=hypothetical_protein	NA	-1.22623
IGS-99-880_01419	IGS-99-880.gene.12421.1	IGS-99-880.mRNA.20004.1	IGS-99-880.polypeptide.20004.1	gene_symbol=qutD	NA	-1.22534
IGS-99-880_07003	IGS-99-880.gene.11099.1	IGS-99-880.mRNA.17924.1	IGS-99-880.polypeptide.17924.1	product_name=hypothetical_protein	NA	-1.22496
IGS-99-880_07662	IGS-99-880.gene.9340.1	IGS-99-880.mRNA.15030.1	IGS-99-880.polypeptide.15030.1	product_name=hypothetical_protein	NA	-1.22491
IGS-99-880_04218	IGS-99-880.gene.2318.1	IGS-99-880.mRNA.3701.1	IGS-99-880.polypeptide.3701.1	product_name=hypothetical_protein	NA	-1.22281
IGS-99-880_09239	IGS-99-880.gene.3221.1	IGS-99-880.mRNA.5162.1	IGS-99-880.polypeptide.5162.1	product_name=hypothetical_protein	NA	-1.22195
IGS-99-880_02346	IGS-99-880.gene.7579.1	IGS-99-880.mRNA.12248.1	IGS-99-880.polypeptide.12248.1	product_name=hypothetical_protein	NA	-1.21837
IGS-99-880_06613	IGS-99-880.gene.10709.1	IGS-99-880.mRNA.17258.1	IGS-99-880.polypeptide.17258.1	product_name=hypothetical_protein	NA	-1.21756
IGS-99-880_11667	IGS-99-880.gene.509.1	IGS-99-880.mRNA.776.1	IGS-99-880.polypeptide.776.1	product_name=hypothetical_protein	NA	-1.21748
IGS-99-880_06797	IGS-99-880.gene.10893.1	IGS-99-880.mRNA.17567.1	IGS-99-880.polypeptide.17567.1	gene_symbol=stuA	NA	-1.21334
IGS-99-880_10719	IGS-99-880.gene.11636.1	IGS-99-880.mRNA.18786.1	IGS-99-880.polypeptide.18786.1	gene_symbol=mvp1	NA	-1.21276
IGS-99-880_09638	IGS-99-880.gene.3620.1	IGS-99-880.mRNA.5788.1	IGS-99-880.polypeptide.5788.1	product_name=Uncharacterized_transporter_C1002.16c	NA	-1.21208
IGS-99-880_01208	IGS-99-880.gene.8431.1	IGS-99-880.mRNA.13641.1	IGS-99-880.polypeptide.13641.1	product_name=hypothetical_protein	NA	-1.21083
IGS-99-880_04498	IGS-99-880.gene.2598.1	IGS-99-880.mRNA.4165.1	IGS-99-880.polypeptide.4165.1	gene_symbol=Seipin	NA	-1.21029
IGS-99-880_08339	IGS-99-880.gene.5171.1	IGS-99-880.mRNA.8289.1	IGS-99-880.polypeptide.8289.1	gene_symbol=ARNTL	NA	-1.20502
IGS-99-880_08247	IGS-99-880.gene.5079.1	IGS-99-880.mRNA.8148.1	IGS-99-880.polypeptide.8148.1	Dbxref=EC:2.7.11.1;product_name=Serine/threonine-protein_kinase_YPK1;gene_symbol=YPK1	NA	-1.20263
IGS-99-880_04337	IGS-99-880.gene.2437.1	IGS-99-880.mRNA.3902.1	IGS-99-880.polypeptide.3902.1	product_name=hypothetical_protein	NA	-1.201
IGS-99-880_08609	IGS-99-880.gene.5441.1	IGS-99-880.mRNA.8747.1	IGS-99-880.polypeptide.8747.1	product_name=Squidulin	NA	-1.20047
IGS-99-880_11273	IGS-99-880.gene.12190.1	IGS-99-880.mRNA.19675.1	IGS-99-880.polypeptide.19675.1	gene_symbol=GLN3	NA	-1.19999
IGS-99-880_03136	IGS-99-880.gene.11206.1	IGS-99-880.mRNA.18106.1	IGS-99-880.polypeptide.18106.1	Dbxref=EC:3.6.1.42;product_name=Probable_guanosine-diphosphatase;gene_symbol=gda1	NA	-1.19831
IGS-99-880_02086	IGS-99-880.gene.6405.1	IGS-99-880.mRNA.10318.1	IGS-99-880.polypeptide.10318.1	gene_symbol=cut23	NA	-1.1973
IGS-99-880_09800	IGS-99-880.gene.3782.1	IGS-99-880.mRNA.6054.1	IGS-99-880.polypeptide.6054.1	product_name=hypothetical_protein	NA	-1.19593
IGS-99-880_06920	IGS-99-880.gene.11016.1	IGS-99-880.mRNA.17747.1	IGS-99-880.polypeptide.17747.1	product_name=hypothetical_protein	NA	-1.19456
IGS-99-880_08403	IGS-99-880.gene.5235.1	IGS-99-880.mRNA.8402.1	IGS-99-880.polypeptide.8402.1	Dbxref=EC:2.3.3.14;product_name=Homocitrate_synthase,_mitochondrial;gene_symbol=LYS21	NA	-1.19364
IGS-99-880_11899	IGS-99-880.gene.741.1	IGS-99-880.mRNA.1198.1	IGS-99-880.polypeptide.1198.1	Dbxref=EC:3.1.4.4;product_name=Phospholipase_D1;gene_symbol=pld1	NA	-1.19239
IGS-99-880_09652	IGS-99-880.gene.3634.1	IGS-99-880.mRNA.5812.1	IGS-99-880.polypeptide.5812.1	product_name=hypothetical_protein	NA	-1.18683
IGS-99-880_11090	IGS-99-880.gene.12007.1	IGS-99-880.mRNA.19411.1	IGS-99-880.polypeptide.19411.1	product_name=Uncharacterized_protein_C3G9.05	NA	-1.18497
IGS-99-880_00188	IGS-99-880.gene.5763.1	IGS-99-880.mRNA.9238.1	IGS-99-880.polypeptide.9238.1	product_name=Uncharacterized_protein_YbeQ;gene_symbol=ybeQ	NA	-1.18475
IGS-99-880_08360	IGS-99-880.gene.5192.1	IGS-99-880.mRNA.8317.1	IGS-99-880.polypeptide.8317.1	product_name=hypothetical_protein	NA	-1.18376
IGS-99-880_07654	IGS-99-880.gene.9332.1	IGS-99-880.mRNA.15018.1	IGS-99-880.polypeptide.15018.1	gene_symbol=MCH1	NA	-1.1825
IGS-99-880_03164	IGS-99-880.gene.11234.1	IGS-99-880.mRNA.18167.1	IGS-99-880.polypeptide.18167.1	product_name=hypothetical_protein	NA	-1.18203
IGS-99-880_05103	IGS-99-880.gene.10017.1	IGS-99-880.mRNA.16106.1	IGS-99-880.polypeptide.16106.1	gene_symbol=ptr2	NA	-1.17916
IGS-99-880_02435	IGS-99-880.gene.4414.1	IGS-99-880.mRNA.7106.1	IGS-99-880.polypeptide.7106.1	Dbxref=EC:3.1.3.1;product_name=Alkaline_phosphatase;	NA	-1.17779
IGS-99-880_12313	IGS-99-880.gene.1155.1	IGS-99-880.mRNA.1882.1	IGS-99-880.polypeptide.1882.1	Dbxref=EC:2.3.1.35,EC:2.3.1.1;product_name=Arginine_biosynthesis_bifunctional_protein_ArgJ,_mitochondrial;	NA	-1.17778
IGS-99-880_07328	IGS-99-880.gene.9006.1	IGS-99-880.mRNA.14555.1	IGS-99-880.polypeptide.14555.1	product_name=hypothetical_protein	NA	-1.17751
IGS-99-880_01813	IGS-99-880.gene.6132.1	IGS-99-880.mRNA.9868.1	IGS-99-880.polypeptide.9868.1	Dbxref=EC:6.3.2.19;product_name=Protein_PEROXIN-4;gene_symbol=PEX4	NA	-1.17676
IGS-99-880_00341	IGS-99-880.gene.5916.1	IGS-99-880.mRNA.9519.1	IGS-99-880.polypeptide.9519.1	product_name=hypothetical_protein	NA	-1.17382
IGS-99-880_11876	IGS-99-880.gene.718.1	IGS-99-880.mRNA.1162.1	IGS-99-880.polypeptide.1162.1	Dbxref=EC:3.5.1.41;product_name=Chitin_deacetylase;	NA	-1.17357
IGS-99-880_01892	IGS-99-880.gene.6211.1	IGS-99-880.mRNA.9999.1	IGS-99-880.polypeptide.9999.1	gene_symbol=spn4	NA	-1.1728
IGS-99-880_01828	IGS-99-880.gene.6147.1	IGS-99-880.mRNA.9905.1	IGS-99-880.polypeptide.9905.1	gene_symbol=ESBP6	NA	-1.1688
IGS-99-880_03274	IGS-99-880.gene.10092.1	IGS-99-880.mRNA.16243.1	IGS-99-880.polypeptide.16243.1	product_name=hypothetical_protein	NA	-1.1659
IGS-99-880_04316	IGS-99-880.gene.2416.1	IGS-99-880.mRNA.3866.1	IGS-99-880.polypeptide.3866.1	gene_symbol=prz1	NA	-1.16381
IGS-99-880_08114	IGS-99-880.gene.4946.1	IGS-99-880.mRNA.7954.1	IGS-99-880.polypeptide.7954.1	Dbxref=EC:2.7.11.1;product_name=Probable_leucine-rich_repeat_receptor-like_protein_kinase_At1g35710;	NA	-1.15994
IGS-99-880_10884	IGS-99-880.gene.11801.1	IGS-99-880.mRNA.19048.1	IGS-99-880.polypeptide.19048.1	Dbxref=EC:6.3.2.-;product_name=E3_ubiquitin-protein_ligase_COP1;gene_symbol=COP1	NA	-1.15777
IGS-99-880_06022	IGS-99-880.gene.7256.1	IGS-99-880.mRNA.11755.1	IGS-99-880.polypeptide.11755.1	gene_symbol=HMGB6	NA	-1.15643
IGS-99-880_02823	IGS-99-880.gene.177.1	IGS-99-880.mRNA.284.1	IGS-99-880.polypeptide.284.1	Dbxref=EC:1.3.1.71;product_name=Delta(24(24(1)))-sterol_reductase;gene_symbol=sts1	NA	-1.15611
IGS-99-880_12829	IGS-99-880.gene.1671.1	IGS-99-880.mRNA.2693.1	IGS-99-880.polypeptide.2693.1	Dbxref=EC:3.1.3.48;product_name=Probable_protein_tyrosine_phosphatase_type_IVA_A;	NA	-1.15541
IGS-99-880_03828	IGS-99-880.gene.268.1	IGS-99-880.mRNA.404.1	IGS-99-880.polypeptide.404.1	product_name=hypothetical_protein	NA	-1.15497
IGS-99-880_04318	IGS-99-880.gene.2418.1	IGS-99-880.mRNA.3869.1	IGS-99-880.polypeptide.3869.1	product_name=hypothetical_protein	NA	-1.15421
IGS-99-880_07079	IGS-99-880.gene.8757.1	IGS-99-880.mRNA.14160.1	IGS-99-880.polypeptide.14160.1	Dbxref=EC:3.1.2.4;product_name=3-hydroxyisobutyryl-CoA_hydrolase,_mitochondrial;gene_symbol=hibch	NA	-1.15412
IGS-99-880_07146	IGS-99-880.gene.8824.1	IGS-99-880.mRNA.14281.1	IGS-99-880.polypeptide.14281.1	product_name=hypothetical_protein	NA	-1.15196
IGS-99-880_04338	IGS-99-880.gene.2438.1	IGS-99-880.mRNA.3903.1	IGS-99-880.polypeptide.3903.1	gene_symbol=sec-61	NA	-1.14476
IGS-99-880_04111	IGS-99-880.gene.2211.1	IGS-99-880.mRNA.3548.1	IGS-99-880.polypeptide.3548.1	product_name=Uncharacterized_MFS-type_transporter_C16A3.17c	NA	-1.14388
IGS-99-880_03188	IGS-99-880.gene.11258.1	IGS-99-880.mRNA.18201.1	IGS-99-880.polypeptide.18201.1	product_name=hypothetical_protein	NA	-1.14329
IGS-99-880_06841	IGS-99-880.gene.10937.1	IGS-99-880.mRNA.17631.1	IGS-99-880.polypeptide.17631.1	Dbxref=EC:2.7.1.67;product_name=Phosphatidylinositol_4-kinase_pik1;gene_symbol=pik1	NA	-1.14312
IGS-99-880_11386	IGS-99-880.gene.12303.1	IGS-99-880.mRNA.19841.1	IGS-99-880.polypeptide.19841.1	gene_symbol=LRRC16A	NA	-1.13892
IGS-99-880_12671	IGS-99-880.gene.1513.1	IGS-99-880.mRNA.2446.1	IGS-99-880.polypeptide.2446.1	product_name=hypothetical_protein	NA	-1.13848
IGS-99-880_02600	IGS-99-880.gene.4579.1	IGS-99-880.mRNA.7362.1	IGS-99-880.polypeptide.7362.1	product_name=hypothetical_protein	NA	-1.13805
IGS-99-880_03719	IGS-99-880.gene.12894.1	IGS-99-880.mRNA.20721.1	IGS-99-880.polypeptide.20721.1	gene_symbol=RABA1E	NA	-1.13337
IGS-99-880_10601	IGS-99-880.gene.11518.1	IGS-99-880.mRNA.18587.1	IGS-99-880.polypeptide.18587.1	Dbxref=EC:2.3.2.2,EC:3.4.19.13;product_name=Gamma-glutamyltranspeptidase_1;gene_symbol=ggt1	NA	-1.13022
IGS-99-880_12806	IGS-99-880.gene.1648.1	IGS-99-880.mRNA.2650.1	IGS-99-880.polypeptide.2650.1	gene_symbol=mesA	NA	-1.12976
IGS-99-880_12347	IGS-99-880.gene.1189.1	IGS-99-880.mRNA.1942.1	IGS-99-880.polypeptide.1942.1	product_name=hypothetical_protein	NA	-1.12976
IGS-99-880_06455	IGS-99-880.gene.10551.1	IGS-99-880.mRNA.17009.1	IGS-99-880.polypeptide.17009.1	Dbxref=EC:5.-.-.-;product_name=C-8_sterol_isomerase;gene_symbol=ERG2	NA	-1.1284
IGS-99-880_09386	IGS-99-880.gene.3368.1	IGS-99-880.mRNA.5416.1	IGS-99-880.polypeptide.5416.1	product_name=hypothetical_protein	NA	-1.12546
IGS-99-880_09718	IGS-99-880.gene.3700.1	IGS-99-880.mRNA.5932.1	IGS-99-880.polypeptide.5932.1	Dbxref=EC:1.1.1.353;product_name=Versiconal_hemiacetal_acetate_reductase;gene_symbol=vrdA	NA	-1.12529
IGS-99-880_03199	IGS-99-880.gene.11269.1	IGS-99-880.mRNA.18213.1	IGS-99-880.polypeptide.18213.1	Dbxref=EC:6.3.2.-;product_name=E3_ubiquitin-protein_ligase_At4g11680;	NA	-1.12318
IGS-99-880_01547	IGS-99-880.gene.12549.1	IGS-99-880.mRNA.20190.1	IGS-99-880.polypeptide.20190.1	gene_symbol=SLC2A3	NA	-1.12191
IGS-99-880_12402	IGS-99-880.gene.1244.1	IGS-99-880.mRNA.2008.1	IGS-99-880.polypeptide.2008.1	Dbxref=EC:3.1.-.-;product_name=RNA_exonuclease_NGL2;gene_symbol=NGL2	NA	-1.11792
IGS-99-880_10156	IGS-99-880.gene.4138.1	IGS-99-880.mRNA.6655.1	IGS-99-880.polypeptide.6655.1	gene_symbol=POX18	NA	-1.11598
IGS-99-880_08461	IGS-99-880.gene.5293.1	IGS-99-880.mRNA.8512.1	IGS-99-880.polypeptide.8512.1	product_name=Uncharacterized_protein_C594.04c	NA	-1.11442
IGS-99-880_01269	IGS-99-880.gene.8492.1	IGS-99-880.mRNA.13730.1	IGS-99-880.polypeptide.13730.1	product_name=hypothetical_protein	NA	-1.1142
IGS-99-880_10316	IGS-99-880.gene.4298.1	IGS-99-880.mRNA.6898.1	IGS-99-880.polypeptide.6898.1	product_name=hypothetical_protein	NA	-1.11349
IGS-99-880_10018	IGS-99-880.gene.4000.1	IGS-99-880.mRNA.6434.1	IGS-99-880.polypeptide.6434.1	product_name=hypothetical_protein	NA	-1.10259
IGS-99-880_12492	IGS-99-880.gene.1334.1	IGS-99-880.mRNA.2164.1	IGS-99-880.polypeptide.2164.1	product_name=hypothetical_protein	NA	-1.10234
IGS-99-880_06516	IGS-99-880.gene.10612.1	IGS-99-880.mRNA.17112.1	IGS-99-880.polypeptide.17112.1	gene_symbol=BAT1	NA	-1.10171
IGS-99-880_07376	IGS-99-880.gene.9054.1	IGS-99-880.mRNA.14629.1	IGS-99-880.polypeptide.14629.1	product_name=hypothetical_protein	NA	-1.10125
IGS-99-880_05919	IGS-99-880.gene.7153.1	IGS-99-880.mRNA.11564.1	IGS-99-880.polypeptide.11564.1	product_name=UPF0014_membrane_protein_slr1647	NA	-1.09941
IGS-99-880_09599	IGS-99-880.gene.3581.1	IGS-99-880.mRNA.5739.1	IGS-99-880.polypeptide.5739.1	product_name=Uncharacterized_vacuolar_membrane_protein_YML018C	NA	-1.09814
IGS-99-880_09586	IGS-99-880.gene.3568.1	IGS-99-880.mRNA.5716.1	IGS-99-880.polypeptide.5716.1	product_name=hypothetical_protein	NA	-1.09793
IGS-99-880_07601	IGS-99-880.gene.9279.1	IGS-99-880.mRNA.14950.1	IGS-99-880.polypeptide.14950.1	product_name=hypothetical_protein	NA	-1.09613
IGS-99-880_10458	IGS-99-880.gene.11375.1	IGS-99-880.mRNA.18363.1	IGS-99-880.polypeptide.18363.1	product_name=Universal_stress_protein_A_family_protein_C25B2.10	NA	-1.08997
IGS-99-880_07291	IGS-99-880.gene.8969.1	IGS-99-880.mRNA.14506.1	IGS-99-880.polypeptide.14506.1	Dbxref=EC:2.6.-.-;product_name=Uncharacterized_aminotransferase_C660.12c;	NA	-1.08978
IGS-99-880_04255	IGS-99-880.gene.2355.1	IGS-99-880.mRNA.3765.1	IGS-99-880.polypeptide.3765.1	Dbxref=EC:3.1.1.3;product_name=Lipase;	NA	-1.08834
IGS-99-880_01841	IGS-99-880.gene.6160.1	IGS-99-880.mRNA.9926.1	IGS-99-880.polypeptide.9926.1	product_name=hypothetical_protein	NA	-1.08714
IGS-99-880_01553	IGS-99-880.gene.12555.1	IGS-99-880.mRNA.20208.1	IGS-99-880.polypeptide.20208.1	gene_symbol=PCL1	NA	-1.08579
IGS-99-880_04488	IGS-99-880.gene.2588.1	IGS-99-880.mRNA.4139.1	IGS-99-880.polypeptide.4139.1	product_name=hypothetical_protein	NA	-1.08564
IGS-99-880_07572	IGS-99-880.gene.9250.1	IGS-99-880.mRNA.14910.1	IGS-99-880.polypeptide.14910.1	product_name=Probable_mitochondrial_outer_membrane_protein_porin	NA	-1.0789
IGS-99-880_08517	IGS-99-880.gene.5349.1	IGS-99-880.mRNA.8583.1	IGS-99-880.polypeptide.8583.1	product_name=hypothetical_protein	NA	-1.0784
IGS-99-880_04514	IGS-99-880.gene.2614.1	IGS-99-880.mRNA.4188.1	IGS-99-880.polypeptide.4188.1	Dbxref=EC:3.4.21.-;product_name=Pro-apoptotic_serine_protease_NMA111;gene_symbol=NMA111	NA	-1.07615
IGS-99-880_11658	IGS-99-880.gene.500.1	IGS-99-880.mRNA.764.1	IGS-99-880.polypeptide.764.1	product_name=hypothetical_protein	NA	-1.07599
IGS-99-880_04546	IGS-99-880.gene.2646.1	IGS-99-880.mRNA.4241.1	IGS-99-880.polypeptide.4241.1	Dbxref=EC:1.5.1.15;product_name=Methylenetetrahydrofolate_dehydrogenase_[NAD(+)];gene_symbol=mtd1	NA	-1.07391
IGS-99-880_08426	IGS-99-880.gene.5258.1	IGS-99-880.mRNA.8452.1	IGS-99-880.polypeptide.8452.1	Dbxref=EC:2.4.1.16;product_name=Chitin_synthase_1;gene_symbol=CHS1	NA	-1.07211
IGS-99-880_11584	IGS-99-880.gene.426.1	IGS-99-880.mRNA.642.1	IGS-99-880.polypeptide.642.1	Dbxref=EC:6.3.2.6;product_name=_Phosphoribosylaminoimidazole-succinocarboxamide_synthase;gene_symbol=ADE1	NA	-1.07168
IGS-99-880_07040	IGS-99-880.gene.8718.1	IGS-99-880.mRNA.14087.1	IGS-99-880.polypeptide.14087.1	product_name=Uncharacterized_membrane_protein_C6F6.13c	NA	-1.06185
IGS-99-880_09670	IGS-99-880.gene.3652.1	IGS-99-880.mRNA.5842.1	IGS-99-880.polypeptide.5842.1	product_name=hypothetical_protein	NA	-1.05967
IGS-99-880_07351	IGS-99-880.gene.9029.1	IGS-99-880.mRNA.14589.1	IGS-99-880.polypeptide.14589.1	product_name=hypothetical_protein	NA	-1.05913
IGS-99-880_01678	IGS-99-880.gene.12680.1	IGS-99-880.mRNA.20394.1	IGS-99-880.polypeptide.20394.1	product_name=Uncharacterized_transporter_C323.07c	NA	-1.05442
IGS-99-880_12585	IGS-99-880.gene.1427.1	IGS-99-880.mRNA.2306.1	IGS-99-880.polypeptide.2306.1	Dbxref=EC:5.1.3.3;product_name=Aldose_1-epimerase;gene_symbol=mro	NA	-1.0513
IGS-99-880_07650	IGS-99-880.gene.9328.1	IGS-99-880.mRNA.15012.1	IGS-99-880.polypeptide.15012.1	product_name=hypothetical_protein	NA	-1.05124
IGS-99-880_06758	IGS-99-880.gene.10854.1	IGS-99-880.mRNA.17500.1	IGS-99-880.polypeptide.17500.1	Dbxref=EC:3.6.3.44;product_name=Multidrug_resistance_protein_2;gene_symbol=PGY2	NA	-1.04388
IGS-99-880_11808	IGS-99-880.gene.650.1	IGS-99-880.mRNA.1024.1	IGS-99-880.polypeptide.1024.1	Dbxref=EC:3.1.1.-;product_name=Sn1-specific_diacylglycerol_lipase_alpha;gene_symbol=Dagla	NA	-1.04337
IGS-99-880_02905	IGS-99-880.gene.1807.1	IGS-99-880.mRNA.2918.1	IGS-99-880.polypeptide.2918.1	product_name=hypothetical_protein	NA	-1.04232
IGS-99-880_05852	IGS-99-880.gene.7086.1	IGS-99-880.mRNA.11447.1	IGS-99-880.polypeptide.11447.1	product_name=hypothetical_protein	NA	-1.04209
IGS-99-880_09415	IGS-99-880.gene.3397.1	IGS-99-880.mRNA.5458.1	IGS-99-880.polypeptide.5458.1	product_name=hypothetical_protein	NA	-1.041
IGS-99-880_11179	IGS-99-880.gene.12096.1	IGS-99-880.mRNA.19550.1	IGS-99-880.polypeptide.19550.1	product_name=hypothetical_protein	NA	-1.03827
IGS-99-880_04267	IGS-99-880.gene.2367.1	IGS-99-880.mRNA.3783.1	IGS-99-880.polypeptide.3783.1	gene_symbol=HGT1	NA	-1.03735
IGS-99-880_01542	IGS-99-880.gene.12544.1	IGS-99-880.mRNA.20183.1	IGS-99-880.polypeptide.20183.1	Dbxref=EC:2.7.1.1;product_name=Hexokinase;gene_symbol=RAG5	NA	-1.03491
IGS-99-880_06109	IGS-99-880.gene.10205.1	IGS-99-880.mRNA.16433.1	IGS-99-880.polypeptide.16433.1	gene_symbol=ATG22	NA	-1.03449
IGS-99-880_11239	IGS-99-880.gene.12156.1	IGS-99-880.mRNA.19627.1	IGS-99-880.polypeptide.19627.1	product_name=hypothetical_protein	NA	-1.02821
IGS-99-880_11285	IGS-99-880.gene.12202.1	IGS-99-880.mRNA.19691.1	IGS-99-880.polypeptide.19691.1	product_name=hypothetical_protein	NA	-1.02479
IGS-99-880_03187	IGS-99-880.gene.11257.1	IGS-99-880.mRNA.18200.1	IGS-99-880.polypeptide.18200.1	product_name=hypothetical_protein	NA	-1.02471
IGS-99-880_01080	IGS-99-880.gene.8303.1	IGS-99-880.mRNA.13426.1	IGS-99-880.polypeptide.13426.1	product_name=hypothetical_protein	NA	-1.02376
IGS-99-880_01831	IGS-99-880.gene.6150.1	IGS-99-880.mRNA.9908.1	IGS-99-880.polypeptide.9908.1	product_name=hypothetical_protein	NA	-1.02202
IGS-99-880_05764	IGS-99-880.gene.6998.1	IGS-99-880.mRNA.11303.1	IGS-99-880.polypeptide.11303.1	product_name=hypothetical_protein	NA	-1.02185
IGS-99-880_06578	IGS-99-880.gene.10674.1	IGS-99-880.mRNA.17204.1	IGS-99-880.polypeptide.17204.1	Dbxref=EC:1.14.-.-;product_name=Cytochrome_P450_86B1;gene_symbol=CYP86B1	NA	-1.01958
IGS-99-880_08586	IGS-99-880.gene.5418.1	IGS-99-880.mRNA.8691.1	IGS-99-880.polypeptide.8691.1	gene_symbol=INT4	NA	-1.0186
IGS-99-880_09490	IGS-99-880.gene.3472.1	IGS-99-880.mRNA.5567.1	IGS-99-880.polypeptide.5567.1	product_name=hypothetical_protein	NA	-1.01825
IGS-99-880_10962	IGS-99-880.gene.11879.1	IGS-99-880.mRNA.19197.1	IGS-99-880.polypeptide.19197.1	product_name=hypothetical_protein	NA	-1.01236
IGS-99-880_01619	IGS-99-880.gene.12621.1	IGS-99-880.mRNA.20311.1	IGS-99-880.polypeptide.20311.1	gene_symbol=scr1	NA	-1.00954
IGS-99-880_12810	IGS-99-880.gene.1652.1	IGS-99-880.mRNA.2657.1	IGS-99-880.polypeptide.2657.1	Dbxref=EC:1.-.-.-;product_name=Uncharacterized_oxidoreductase_C26H5.09c;	NA	-1.00917
IGS-99-880_11810	IGS-99-880.gene.652.1	IGS-99-880.mRNA.1031.1	IGS-99-880.polypeptide.1031.1	gene_symbol=NIPA2	NA	-1.00713
IGS-99-880_03908	IGS-99-880.gene.2008.1	IGS-99-880.mRNA.3246.1	IGS-99-880.polypeptide.3246.1	Dbxref=EC:2.3.1.-;product_name=L-azetidine-2-carboxylic_acid_acetyltransferase;gene_symbol=ppr1	NA	-1.00595
IGS-99-880_08588	IGS-99-880.gene.5420.1	IGS-99-880.mRNA.8696.1	IGS-99-880.polypeptide.8696.1	product_name=hypothetical_protein	NA	-1.00452
IGS-99-880_08459	IGS-99-880.gene.5291.1	IGS-99-880.mRNA.8510.1	IGS-99-880.polypeptide.8510.1	gene_symbol=cbf11	NA	-1.00121
IGS-99-880_01663	IGS-99-880.gene.12665.1	IGS-99-880.mRNA.20375.1	IGS-99-880.polypeptide.20375.1	product_name=hypothetical_protein	NA	1.00521
IGS-99-880_07462	IGS-99-880.gene.9140.1	IGS-99-880.mRNA.14746.1	IGS-99-880.polypeptide.14746.1	gene_symbol=sep1	NA	1.00597
IGS-99-880_03223	IGS-99-880.gene.11293.1	IGS-99-880.mRNA.18253.1	IGS-99-880.polypeptide.18253.1	gene_symbol=AQP3	NA	1.01183
IGS-99-880_12842	IGS-99-880.gene.1684.1	IGS-99-880.mRNA.2724.1	IGS-99-880.polypeptide.2724.1	product_name=hypothetical_protein	NA	1.0153
IGS-99-880_12178	IGS-99-880.gene.1020.1	IGS-99-880.mRNA.1642.1	IGS-99-880.polypeptide.1642.1	Dbxref=EC:2.1.1.163;product_name=Demethylmenaquinone_methyltransferase;gene_symbol=ubiE	NA	1.01616
IGS-99-880_08314	IGS-99-880.gene.5146.1	IGS-99-880.mRNA.8257.1	IGS-99-880.polypeptide.8257.1	product_name=hypothetical_protein	NA	1.02152
IGS-99-880_07821	IGS-99-880.gene.4653.1	IGS-99-880.mRNA.7472.1	IGS-99-880.polypeptide.7472.1	product_name=hypothetical_protein	NA	1.03224
IGS-99-880_12379	IGS-99-880.gene.1221.1	IGS-99-880.mRNA.1980.1	IGS-99-880.polypeptide.1980.1	product_name=hypothetical_protein	NA	1.04317
IGS-99-880_06852	IGS-99-880.gene.10948.1	IGS-99-880.mRNA.17650.1	IGS-99-880.polypeptide.17650.1	Dbxref=EC:3.1.1.3;product_name=Lipase;	NA	1.04407
IGS-99-880_10639	IGS-99-880.gene.11556.1	IGS-99-880.mRNA.18668.1	IGS-99-880.polypeptide.18668.1	product_name=Pathogen-related_protein	NA	1.04584
IGS-99-880_00012	IGS-99-880.gene.5587.1	IGS-99-880.mRNA.8963.1	IGS-99-880.polypeptide.8963.1	product_name=hypothetical_protein	NA	1.05018
IGS-99-880_07886	IGS-99-880.gene.4718.1	IGS-99-880.mRNA.7583.1	IGS-99-880.polypeptide.7583.1	Dbxref=EC:3.1.1.-;product_name=Embryogenesis-associated_protein_EMB8;gene_symbol=EMB8	NA	1.05233
IGS-99-880_09983	IGS-99-880.gene.3965.1	IGS-99-880.mRNA.6371.1	IGS-99-880.polypeptide.6371.1	product_name=Uncharacterized_membrane_protein_C3B8.06	NA	1.05508
IGS-99-880_03037	IGS-99-880.gene.1939.1	IGS-99-880.mRNA.3118.1	IGS-99-880.polypeptide.3118.1	Dbxref=EC:3.1.-.-;product_name=Putative_lipase_YOR059C;	NA	1.05525
IGS-99-880_00123	IGS-99-880.gene.5698.1	IGS-99-880.mRNA.9143.1	IGS-99-880.polypeptide.9143.1	gene_symbol=tm2d1	NA	1.05531
IGS-99-880_07955	IGS-99-880.gene.4787.1	IGS-99-880.mRNA.7705.1	IGS-99-880.polypeptide.7705.1	product_name=hypothetical_protein	NA	1.05728
IGS-99-880_00992	IGS-99-880.gene.8215.1	IGS-99-880.mRNA.13292.1	IGS-99-880.polypeptide.13292.1	Dbxref=EC:2.3.3.8;product_name=ATP-citrate_synthase;gene_symbol=ACLY	NA	1.05764
IGS-99-880_05412	IGS-99-880.gene.6646.1	IGS-99-880.mRNA.10709.1	IGS-99-880.polypeptide.10709.1	product_name=hypothetical_protein	NA	1.05807
IGS-99-880_11917	IGS-99-880.gene.759.1	IGS-99-880.mRNA.1219.1	IGS-99-880.polypeptide.1219.1	product_name=hypothetical_protein	NA	1.0635
IGS-99-880_09339	IGS-99-880.gene.3321.1	IGS-99-880.mRNA.5333.1	IGS-99-880.polypeptide.5333.1	gene_symbol=MDN1	NA	1.06834
IGS-99-880_01225	IGS-99-880.gene.8448.1	IGS-99-880.mRNA.13666.1	IGS-99-880.polypeptide.13666.1	product_name=hypothetical_protein	NA	1.07406
IGS-99-880_12924	IGS-99-880.gene.1766.1	IGS-99-880.mRNA.2870.1	IGS-99-880.polypeptide.2870.1	Dbxref=EC:2.4.1.16;product_name=Chitin_synthase_5;gene_symbol=CHS5	NA	1.0752
IGS-99-880_10615	IGS-99-880.gene.11532.1	IGS-99-880.mRNA.18610.1	IGS-99-880.polypeptide.18610.1	product_name=hypothetical_protein	NA	1.08314
IGS-99-880_06625	IGS-99-880.gene.10721.1	IGS-99-880.mRNA.17285.1	IGS-99-880.polypeptide.17285.1	Dbxref=EC:3.4.23.23;product_name=Mucorpepsin;	NA	1.08319
IGS-99-880_04169	IGS-99-880.gene.2269.1	IGS-99-880.mRNA.3627.1	IGS-99-880.polypeptide.3627.1	Dbxref=EC:3.1.4.54;product_name=N-acyl-phosphatidylethanolamine-hydrolyzing_phospholipase_D;gene_symbol=Napepld	NA	1.08786
IGS-99-880_08472	IGS-99-880.gene.5304.1	IGS-99-880.mRNA.8526.1	IGS-99-880.polypeptide.8526.1	Dbxref=EC:1.-.-.-;product_name=Uncharacterized_oxidoreductase_At1g06690,_chloroplastic;	NA	1.09032
IGS-99-880_10244	IGS-99-880.gene.4226.1	IGS-99-880.mRNA.6798.1	IGS-99-880.polypeptide.6798.1	Dbxref=EC:3.6.4.13;product_name=ATP-dependent_RNA_helicase_DED1;gene_symbol=DED1	NA	1.09564
IGS-99-880_00585	IGS-99-880.gene.7762.1	IGS-99-880.mRNA.12551.1	IGS-99-880.polypeptide.12551.1	product_name=hypothetical_protein	NA	1.09638
IGS-99-880_02841	IGS-99-880.gene.195.1	IGS-99-880.mRNA.305.1	IGS-99-880.polypeptide.305.1	gene_symbol=creA	NA	1.09732
IGS-99-880_01281	IGS-99-880.gene.8504.1	IGS-99-880.mRNA.13752.1	IGS-99-880.polypeptide.13752.1	gene_symbol=flbA	NA	1.10617
IGS-99-880_10573	IGS-99-880.gene.11490.1	IGS-99-880.mRNA.18552.1	IGS-99-880.polypeptide.18552.1	Dbxref=EC:1.14.-.-;product_name=Cytochrome_P450_734A6;gene_symbol=CYP734A6	NA	1.1082
IGS-99-880_12639	IGS-99-880.gene.1481.1	IGS-99-880.mRNA.2385.1	IGS-99-880.polypeptide.2385.1	gene_symbol=PRY1	NA	1.11199
IGS-99-880_03812	IGS-99-880.gene.252.1	IGS-99-880.mRNA.384.1	IGS-99-880.polypeptide.384.1	gene_symbol=avt3	NA	1.11395
IGS-99-880_07641	IGS-99-880.gene.9319.1	IGS-99-880.mRNA.15000.1	IGS-99-880.polypeptide.15000.1	Dbxref=EC:3.5.1.41;product_name=Chitin_deacetylase;	NA	1.1166
IGS-99-880_10497	IGS-99-880.gene.11414.1	IGS-99-880.mRNA.18421.1	IGS-99-880.polypeptide.18421.1	product_name=hypothetical_protein	NA	1.11899
IGS-99-880_09282	IGS-99-880.gene.3264.1	IGS-99-880.mRNA.5237.1	IGS-99-880.polypeptide.5237.1	Dbxref=EC:3.2.1.28;product_name=Trehalase;gene_symbol=treh	NA	1.13609
IGS-99-880_06464	IGS-99-880.gene.10560.1	IGS-99-880.mRNA.17018.1	IGS-99-880.polypeptide.17018.1	product_name=hypothetical_protein	NA	1.14599
IGS-99-880_07025	IGS-99-880.gene.11121.1	IGS-99-880.mRNA.17956.1	IGS-99-880.polypeptide.17956.1	product_name=hypothetical_protein	NA	1.15246
IGS-99-880_06555	IGS-99-880.gene.10651.1	IGS-99-880.mRNA.17170.1	IGS-99-880.polypeptide.17170.1	Dbxref=EC:1.-.-.-;product_name=Apoptosis-inducing_factor_homolog_B;gene_symbol=aifB	NA	1.1612
IGS-99-880_02246	IGS-99-880.gene.7479.1	IGS-99-880.mRNA.12099.1	IGS-99-880.polypeptide.12099.1	gene_symbol=slc32a1	NA	1.16456
IGS-99-880_10531	IGS-99-880.gene.11448.1	IGS-99-880.mRNA.18478.1	IGS-99-880.polypeptide.18478.1	gene_symbol=mml-1	NA	1.16634
IGS-99-880_05281	IGS-99-880.gene.6515.1	IGS-99-880.mRNA.10481.1	IGS-99-880.polypeptide.10481.1	gene_symbol=mycb	NA	1.16916
IGS-99-880_02093	IGS-99-880.gene.7326.1	IGS-99-880.mRNA.11875.1	IGS-99-880.polypeptide.11875.1	Dbxref=EC:1.8.-.-;product_name=Flavin-containing_monooxygenase_FMO_GS-OX1;gene_symbol=FMOGS-OX1	NA	1.17654
IGS-99-880_01053	IGS-99-880.gene.8276.1	IGS-99-880.mRNA.13380.1	IGS-99-880.polypeptide.13380.1	product_name=hypothetical_protein	NA	1.18035
IGS-99-880_01835	IGS-99-880.gene.6154.1	IGS-99-880.mRNA.9914.1	IGS-99-880.polypeptide.9914.1	gene_symbol=RDS2	NA	1.18409
IGS-99-880_12477	IGS-99-880.gene.1319.1	IGS-99-880.mRNA.2143.1	IGS-99-880.polypeptide.2143.1	product_name=hypothetical_protein	NA	1.18818
IGS-99-880_00735	IGS-99-880.gene.7912.1	IGS-99-880.mRNA.12819.1	IGS-99-880.polypeptide.12819.1	product_name=hypothetical_protein	NA	1.19329
IGS-99-880_07021	IGS-99-880.gene.11117.1	IGS-99-880.mRNA.17952.1	IGS-99-880.polypeptide.17952.1	product_name=hypothetical_protein	NA	1.19481
IGS-99-880_05109	IGS-99-880.gene.10023.1	IGS-99-880.mRNA.16114.1	IGS-99-880.polypeptide.16114.1	gene_symbol=pac2	NA	1.19905
IGS-99-880_09875	IGS-99-880.gene.3857.1	IGS-99-880.mRNA.6197.1	IGS-99-880.polypeptide.6197.1	product_name=hypothetical_protein	NA	1.1991
IGS-99-880_11466	IGS-99-880.gene.308.1	IGS-99-880.mRNA.460.1	IGS-99-880.polypeptide.460.1	Dbxref=EC:3.4.24.-;product_name=Neprilysin-1;gene_symbol=nep-1	NA	1.2015
IGS-99-880_03579	IGS-99-880.gene.8663.1	IGS-99-880.mRNA.13994.1	IGS-99-880.polypeptide.13994.1	gene_symbol=FUN19	NA	1.20854
IGS-99-880_01873	IGS-99-880.gene.6192.1	IGS-99-880.mRNA.9968.1	IGS-99-880.polypeptide.9968.1	Dbxref=EC:2.4.1.17;product_name=UDP-glucuronosyltransferase_1-6;gene_symbol=Ugt1a6	NA	1.21204
IGS-99-880_02063	IGS-99-880.gene.6382.1	IGS-99-880.mRNA.10282.1	IGS-99-880.polypeptide.10282.1	Dbxref=EC:2.4.1.17;product_name=UDP-glucuronosyltransferase_2B18;gene_symbol=UGT2B18	NA	1.21621
IGS-99-880_11003	IGS-99-880.gene.11920.1	IGS-99-880.mRNA.19266.1	IGS-99-880.polypeptide.19266.1	Dbxref=EC:3.6.3.8;product_name=Calcium-transporting_ATPase_PAT1;gene_symbol=patA	NA	1.21809
IGS-99-880_07155	IGS-99-880.gene.8833.1	IGS-99-880.mRNA.14299.1	IGS-99-880.polypeptide.14299.1	gene_symbol=Tuba1c	NA	1.2284
IGS-99-880_05103	IGS-99-880.gene.9371.1	IGS-99-880.mRNA.15064.1	IGS-99-880.polypeptide.15064.1	product_name=hypothetical_protein	NA	1.24046
IGS-99-880_01028	IGS-99-880.gene.8251.1	IGS-99-880.mRNA.13348.1	IGS-99-880.polypeptide.13348.1	product_name=hypothetical_protein	NA	1.25826
IGS-99-880_10128	IGS-99-880.gene.4110.1	IGS-99-880.mRNA.6606.1	IGS-99-880.polypeptide.6606.1	product_name=hypothetical_protein	NA	1.26245
IGS-99-880_09946	IGS-99-880.gene.3928.1	IGS-99-880.mRNA.6309.1	IGS-99-880.polypeptide.6309.1	gene_symbol=NRG1	NA	1.27974
IGS-99-880_12330	IGS-99-880.gene.1172.1	IGS-99-880.mRNA.1914.1	IGS-99-880.polypeptide.1914.1	product_name=hypothetical_protein	NA	1.2953
IGS-99-880_11425	IGS-99-880.gene.12342.1	IGS-99-880.mRNA.19909.1	IGS-99-880.polypeptide.19909.1	Dbxref=EC:2.1.1.163;product_name=Demethylmenaquinone_methyltransferase;gene_symbol=ubiE	NA	1.29603
IGS-99-880_09553	IGS-99-880.gene.3535.1	IGS-99-880.mRNA.5675.1	IGS-99-880.polypeptide.5675.1	gene_symbol=obr1	NA	1.31891
IGS-99-880_01596	IGS-99-880.gene.12598.1	IGS-99-880.mRNA.20268.1	IGS-99-880.polypeptide.20268.1	gene_symbol=MFSD1	NA	1.32558
IGS-99-880_12293	IGS-99-880.gene.1135.1	IGS-99-880.mRNA.1848.1	IGS-99-880.polypeptide.1848.1	Dbxref=EC:1.-.-.-;product_name=Iron_transport_multicopper_oxidase_fio1;gene_symbol=fio1	NA	1.35868
IGS-99-880_03440	IGS-99-880.gene.8151.1	IGS-99-880.mRNA.13180.1	IGS-99-880.polypeptide.13180.1	Dbxref=EC:1.14.14.1,EC:1.6.2.4;product_name=Probable_bifunctional_P-450/NADPH-P450_reductase_2;gene_symbol=cypE	NA	1.3618
IGS-99-880_10576	IGS-99-880.gene.11493.1	IGS-99-880.mRNA.18556.1	IGS-99-880.polypeptide.18556.1	product_name=UPF0014_membrane_protein_slr1647	NA	1.36344
IGS-99-880_02510	IGS-99-880.gene.4489.1	IGS-99-880.mRNA.7217.1	IGS-99-880.polypeptide.7217.1	product_name=hypothetical_protein	NA	1.37037
IGS-99-880_02821	IGS-99-880.gene.175.1	IGS-99-880.mRNA.281.1	IGS-99-880.polypeptide.281.1	product_name=hypothetical_protein	NA	1.385
IGS-99-880_10940	IGS-99-880.gene.11857.1	IGS-99-880.mRNA.19146.1	IGS-99-880.polypeptide.19146.1	Dbxref=EC:1.16.1.7;product_name=Ferric_reduction_oxidase_3,_mitochondrial;gene_symbol=FRO3	NA	1.39846
IGS-99-880_12866	IGS-99-880.gene.1708.1	IGS-99-880.mRNA.2756.1	IGS-99-880.polypeptide.2756.1	Dbxref=EC:2.7.11.1;product_name=CBL-interacting_protein_kinase_22;gene_symbol=CIPK22	NA	1.40214
IGS-99-880_09185	IGS-99-880.gene.3167.1	IGS-99-880.mRNA.5082.1	IGS-99-880.polypeptide.5082.1	Dbxref=EC:3.1.-.-;product_name=Mitochondrial_cardiolipin_hydrolase;	NA	1.41292
IGS-99-880_09560	IGS-99-880.gene.3542.1	IGS-99-880.mRNA.5686.1	IGS-99-880.polypeptide.5686.1	gene_symbol=ykoW	NA	1.44869
IGS-99-880_00288	IGS-99-880.gene.5863.1	IGS-99-880.mRNA.9431.1	IGS-99-880.polypeptide.9431.1	Dbxref=EC:1.1.1.2;product_name=NADP-dependent_alcohol_dehydrogenase_C_2;gene_symbol=adhC2	NA	1.4604
IGS-99-880_01395	IGS-99-880.gene.12397.1	IGS-99-880.mRNA.19979.1	IGS-99-880.polypeptide.19979.1	gene_symbol=abcG14	NA	1.47114
IGS-99-880_00107	IGS-99-880.gene.5682.1	IGS-99-880.mRNA.9121.1	IGS-99-880.polypeptide.9121.1	product_name=hypothetical_protein	NA	1.48028
IGS-99-880_10105	IGS-99-880.gene.4087.1	IGS-99-880.mRNA.6566.1	IGS-99-880.polypeptide.6566.1	gene_symbol=ZKSCAN3	NA	1.48933
IGS-99-880_10425	IGS-99-880.gene.11342.1	IGS-99-880.mRNA.18318.1	IGS-99-880.polypeptide.18318.1	Dbxref=EC:1.-.-.-;product_name=Uncharacterized_oxidoreductase_C663.09c;	NA	1.52594
IGS-99-880_02786	IGS-99-880.gene.140.1	IGS-99-880.mRNA.230.1	IGS-99-880.polypeptide.230.1	Dbxref=EC:1.1.1.8;product_name=Glycerol-3-phosphate_dehydrogenase_[NAD(+)],_cytoplasmic;gene_symbol=GPD1	NA	1.52842
IGS-99-880_08359	IGS-99-880.gene.5191.1	IGS-99-880.mRNA.8316.1	IGS-99-880.polypeptide.8316.1	product_name=hypothetical_protein	NA	1.59107
IGS-99-880_09708	IGS-99-880.gene.3690.1	IGS-99-880.mRNA.5916.1	IGS-99-880.polypeptide.5916.1	gene_symbol=cotH	NA	1.61369
IGS-99-880_12917	IGS-99-880.gene.1759.1	IGS-99-880.mRNA.2863.1	IGS-99-880.polypeptide.2863.1	product_name=hypothetical_protein	NA	1.61518
IGS-99-880_12752	IGS-99-880.gene.1594.1	IGS-99-880.mRNA.2560.1	IGS-99-880.polypeptide.2560.1	Dbxref=EC:2.7.11.1;product_name=SNF1-related_protein_kinase_catalytic_subunit_alpha_KIN11;gene_symbol=KIN11	NA	1.61877
IGS-99-880_11781	IGS-99-880.gene.623.1	IGS-99-880.mRNA.966.1	IGS-99-880.polypeptide.966.1	Dbxref=EC:3.5.99.6;product_name=Glucosamine-6-phosphate_isomerase_1;gene_symbol=GNPDA1	NA	1.62738
IGS-99-880_02492	IGS-99-880.gene.4471.1	IGS-99-880.mRNA.7192.1	IGS-99-880.polypeptide.7192.1	gene_symbol=abcG14	NA	1.64845
IGS-99-880_00101	IGS-99-880.gene.5676.1	IGS-99-880.mRNA.9112.1	IGS-99-880.polypeptide.9112.1	gene_symbol=slc32a1	NA	1.65919
IGS-99-880_05124	IGS-99-880.gene.10038.1	IGS-99-880.mRNA.16145.1	IGS-99-880.polypeptide.16145.1	product_name=hypothetical_protein	NA	1.66418
IGS-99-880_04155	IGS-99-880.gene.2255.1	IGS-99-880.mRNA.3608.1	IGS-99-880.polypeptide.3608.1	product_name=NADH_dehydrogenase_[ubiquinone]_1_alpha_subcomplex_subunit_4-like_2;gene_symbol=Ndufa4l2	NA	1.69681
IGS-99-880_03528	IGS-99-880.gene.8612.1	IGS-99-880.mRNA.13921.1	IGS-99-880.polypeptide.13921.1	product_name=hypothetical_protein	NA	1.69948
IGS-99-880_09013	IGS-99-880.gene.2995.1	IGS-99-880.mRNA.4820.1	IGS-99-880.polypeptide.4820.1	Dbxref=EC:2.5.1.-,EC:2.5.1.1,EC:2.5.1.29,EC:2.5.1.10;product_name=Geranylgeranyl_pyrophosphate_synthase;gene_symbol=carG	NA	1.70307
IGS-99-880_11177	IGS-99-880.gene.12094.1	IGS-99-880.mRNA.19548.1	IGS-99-880.polypeptide.19548.1	product_name=hypothetical_protein	NA	1.72325
IGS-99-880_12754	IGS-99-880.gene.1596.1	IGS-99-880.mRNA.2562.1	IGS-99-880.polypeptide.2562.1	gene_symbol=RGS3	NA	1.74289
IGS-99-880_06572	IGS-99-880.gene.10668.1	IGS-99-880.mRNA.17195.1	IGS-99-880.polypeptide.17195.1	product_name=hypothetical_protein	NA	1.79129
IGS-99-880_10375	IGS-99-880.gene.4357.1	IGS-99-880.mRNA.7003.1	IGS-99-880.polypeptide.7003.1	gene_symbol=RTM1	NA	1.79176
IGS-99-880_01030	IGS-99-880.gene.8253.1	IGS-99-880.mRNA.13350.1	IGS-99-880.polypeptide.13350.1	product_name=hypothetical_protein	NA	1.81417
IGS-99-880_08706	IGS-99-880.gene.5538.1	IGS-99-880.mRNA.8892.1	IGS-99-880.polypeptide.8892.1	product_name=hypothetical_protein	NA	1.82391
IGS-99-880_07494	IGS-99-880.gene.9172.1	IGS-99-880.mRNA.14797.1	IGS-99-880.polypeptide.14797.1	gene_symbol=pas1	NA	1.85537
IGS-99-880_03638	IGS-99-880.gene.12813.1	IGS-99-880.mRNA.20601.1	IGS-99-880.polypeptide.20601.1	product_name=hypothetical_protein	NA	1.89379
IGS-99-880_05336	IGS-99-880.gene.6570.1	IGS-99-880.mRNA.10580.1	IGS-99-880.polypeptide.10580.1	Dbxref=EC:2.4.1.115;product_name=Anthocyanidin_3-O-glucosyltransferase;gene_symbol=BZ1	NA	1.9759
IGS-99-880_07883	IGS-99-880.gene.4715.1	IGS-99-880.mRNA.7580.1	IGS-99-880.polypeptide.7580.1	gene_symbol=ykoW	NA	1.97603
IGS-99-880_02879	IGS-99-880.gene.233.1	IGS-99-880.mRNA.349.1	IGS-99-880.polypeptide.349.1	Dbxref=EC:3.2.1.67;product_name=Exopolygalacturonase_X-1;gene_symbol=pgaX-1	NA	1.99342
IGS-99-880_08632	IGS-99-880.gene.5464.1	IGS-99-880.mRNA.8779.1	IGS-99-880.polypeptide.8779.1	gene_symbol=ZRC1	NA	2.06097
IGS-99-880_12860	IGS-99-880.gene.1702.1	IGS-99-880.mRNA.2747.1	IGS-99-880.polypeptide.2747.1	product_name=hypothetical_protein	NA	2.07717
IGS-99-880_07052	IGS-99-880.gene.8730.1	IGS-99-880.mRNA.14109.1	IGS-99-880.polypeptide.14109.1	product_name=hypothetical_protein	NA	2.09869
IGS-99-880_10556	IGS-99-880.gene.11473.1	IGS-99-880.mRNA.18525.1	IGS-99-880.polypeptide.18525.1	Dbxref=EC:2.1.1.163;product_name=Demethylmenaquinone_methyltransferase;gene_symbol=ubiE	NA	2.14252
IGS-99-880_10281	IGS-99-880.gene.4263.1	IGS-99-880.mRNA.6850.1	IGS-99-880.polypeptide.6850.1	product_name=hypothetical_protein	NA	2.23228
IGS-99-880_04125	IGS-99-880.gene.2225.1	IGS-99-880.mRNA.3564.1	IGS-99-880.polypeptide.3564.1	Dbxref=EC:3.1.2.-;product_name=Acyl-coenzyme_A_thioesterase_10,_mitochondrial;gene_symbol=Acot10	NA	2.28641
IGS-99-880_06661	IGS-99-880.gene.10757.1	IGS-99-880.mRNA.17337.1	IGS-99-880.polypeptide.17337.1	product_name=hypothetical_protein	NA	2.43646
IGS-99-880_11277	IGS-99-880.gene.12194.1	IGS-99-880.mRNA.19683.1	IGS-99-880.polypeptide.19683.1	product_name=hypothetical_protein	NA	2.45427
IGS-99-880_05729	IGS-99-880.gene.6963.1	IGS-99-880.mRNA.11246.1	IGS-99-880.polypeptide.11246.1	product_name=hypothetical_protein	NA	2.48421
IGS-99-880_06025	IGS-99-880.gene.7259.1	IGS-99-880.mRNA.11774.1	IGS-99-880.polypeptide.11774.1	product_name=hypothetical_protein	NA	2.75589
IGS-99-880_07212	IGS-99-880.gene.8890.1	IGS-99-880.mRNA.14392.1	IGS-99-880.polypeptide.14392.1	Dbxref=EC:1.1.1.2;product_name=NADP-dependent_alcohol_dehydrogenase_C_2;gene_symbol=adhC2	NA	2.86793
IGS-99-880_06620	IGS-99-880.gene.10716.1	IGS-99-880.mRNA.17277.1	IGS-99-880.polypeptide.17277.1	product_name=hypothetical_protein	NA	2.92362
IGS-99-880_04121	IGS-99-880.gene.2221.1	IGS-99-880.mRNA.3559.1	IGS-99-880.polypeptide.3559.1	product_name=hypothetical_protein	NA	3.83878
IGS-99-880_06290	IGS-99-880.gene.10386.1	IGS-99-880.mRNA.16746.1	IGS-99-880.polypeptide.16746.1	Dbxref=EC:2.1.1.163;product_name=Demethylmenaquinone_methyltransferase;gene_symbol=ubiE	NA	4.90215
