# Supplementary material for: An integrated genomic and transcriptomic survey of mucormycosis-causing fungi
Source: Nat Commun. 2016 Jul 22;7:12218. doi: 10.1038/ncomms12218 (PMC4961843; doi:10.1038/ncomms12218)
Supplement: Supplementary Data 7 — List of differentially expressed genes in R. oryzae 99-892. [file ncomms12218-s8.xlsx]

## Sheet: EdgeR final
Supplementary Data 7. List of Differentially expressed gene in R. oryzae 99-892.
Values represent log(base2)-fold change of infection/ media alone.
NA indicates that the fold change did not meet our p-value cutoff of 0.05.
99-892 locus	99-892 gene id	99-892 mRNA id	99-892 polypeptide id	99-892 functional (short)	Infection vs. media alone; 6h	Infection vs. media alone; 16h
G675_00281	G675.gene.3716.1	G675.mRNA.5554.1	G675.polypeptide.5554.1	gene_symbol=met16;product_name=Probable_phosphoadenosine_phosphosulfate_reductase	-5.93056	-3.79753
G675_03977	G675.gene.8977.1	G675.mRNA.13230.1	G675.polypeptide.13230.1	gene_symbol=CYP98A1;product_name=Cytochrome_P450_98A1	NA	-2.70046
G675_01061	G675.gene.7714.1	G675.mRNA.11389.1	G675.polypeptide.11389.1	product_name=hypothetical_protein	NA	-2.45933
G675_08479	G675.gene.12163.1	G675.mRNA.17909.1	G675.polypeptide.17909.1	gene_symbol=liz1;product_name=Pantothenate_transporter_liz1;	NA	-2.41585
G675_07037	G675.gene.4772.1	G675.mRNA.7098.1	G675.polypeptide.7098.1	product_name=hypothetical_protein	NA	-2.24007
G675_04859	G675.gene.12414.1	G675.mRNA.18275.1	G675.polypeptide.18275.1	gene_symbol=OPT7;product_name=Oligopeptide_transporter_7;	-5.75255	-2.13753
G675_07077	G675.gene.738.1	G675.mRNA.1094.1	G675.polypeptide.1094.1	product_name=hypothetical_protein	NA	-2.12488
G675_10472	G675.gene.3969.1	G675.mRNA.5952.1	G675.polypeptide.5952.1	gene_symbol=met16;product_name=Probable_phosphoadenosine_phosphosulfate_reductase	-3.86644	-2.00823
G675_04476	G675.gene.12550.1	G675.mRNA.18462.1	G675.polypeptide.18462.1	product_name=hypothetical_protein	NA	-1.80953
G675_03680	G675.gene.1338.1	G675.mRNA.1966.1	G675.polypeptide.1966.1	gene_symbol=SCS7;product_name=Ceramide_very_long_chain_fatty_acid_hydroxylase_SCS7	NA	-1.73458
G675_11299	G675.gene.5138.1	G675.mRNA.7591.1	G675.polypeptide.7591.1	product_name=hypothetical_protein	NA	-1.4073
G675_02734	G675.gene.10025.1	G675.mRNA.14782.1	G675.polypeptide.14782.1	gene_symbol=OPT3;product_name=Oligopeptide_transporter_3;	NA	-1.32414
G675_06564	G675.gene.12352.1	G675.mRNA.18196.1	G675.polypeptide.18196.1	product_name=hypothetical_protein	NA	-1.31851
G675_05971	G675.gene.11098.1	G675.mRNA.16336.1	G675.polypeptide.16336.1	product_name=Uncharacterized_RING_finger_protein_C328.02;	1.6679	-1.29356
G675_03800	G675.gene.11820.1	G675.mRNA.17430.1	G675.polypeptide.17430.1	product_name=hypothetical_protein	NA	-1.29287
G675_09835	G675.gene.5300.1	G675.mRNA.7826.1	G675.polypeptide.7826.1	product_name=hypothetical_protein	NA	-1.27914
G675_12250	G675.gene.8657.1	G675.mRNA.12771.1	G675.polypeptide.12771.1	product_name=Putative_oligopeptide_transporter_YGL114W;	NA	-1.23849
G675_08758	G675.gene.5620.1	G675.mRNA.8289.1	G675.polypeptide.8289.1	gene_symbol=glcA;product_name=Glycolate_permease_GlcA;	2.76591	-1.22848
G675_12513	G675.gene.10595.1	G675.mRNA.15610.1	G675.polypeptide.15610.1	gene_symbol=lip2;product_name=Lipase_2	NA	-1.21861
G675_12397	G675.gene.6068.1	G675.mRNA.8928.1	G675.polypeptide.8928.1	product_name=hypothetical_protein	NA	-1.20322
G675_10108	G675.gene.7123.1	G675.mRNA.10486.1	G675.polypeptide.10486.1	product_name=hypothetical_protein	-2.87283	-1.16368
G675_04131	G675.gene.4691.1	G675.mRNA.6985.1	G675.polypeptide.6985.1	gene_symbol=VTC4;product_name=Vacuolar_transporter_chaperone_4;	NA	-1.05085
G675_07175	G675.gene.11777.1	G675.mRNA.17366.1	G675.polypeptide.17366.1	gene_symbol=SOP1;product_name=Peroxygenase	NA	-1.03357
G675_05210	G675.gene.3354.1	G675.mRNA.4995.1	G675.polypeptide.4995.1	product_name=hypothetical_protein	NA	-1.01548
G675_00764	G675.gene.5213.1	G675.mRNA.7698.1	G675.polypeptide.7698.1	product_name=hypothetical_protein	NA	1.01363
G675_03100	G675.gene.5762.1	G675.mRNA.8505.1	G675.polypeptide.8505.1	product_name=hypothetical_protein	NA	1.02672
G675_06456	G675.gene.9512.1	G675.mRNA.14009.1	G675.polypeptide.14009.1	gene_symbol=BAT1;product_name=Amino-acid_permease_BAT1_homolog;	NA	1.05331
G675_09926	G675.gene.8204.1	G675.mRNA.12108.1	G675.polypeptide.12108.1	gene_symbol=ngap;product_name=Probable_Ras_GTPase-activating-like_protein_ngap;	NA	1.05713
G675_10133	G675.gene.1700.1	G675.mRNA.2490.1	G675.polypeptide.2490.1	product_name=hypothetical_protein	NA	1.08481
G675_04462	G675.gene.12536.1	G675.mRNA.18442.1	G675.polypeptide.18442.1	gene_symbol=carG;product_name=Geranylgeranyl_pyrophosphate_synthase	NA	1.09418
G675_10756	G675.gene.9176.1	G675.mRNA.13540.1	G675.polypeptide.13540.1	product_name=hypothetical_protein	NA	1.09532
G675_00588	G675.gene.2981.1	G675.mRNA.4439.1	G675.polypeptide.4439.1	gene_symbol=ZKSCAN3;product_name=Zinc_finger_protein_with_KRAB_and_SCAN_domains_3;	NA	1.09537
G675_09329	G675.gene.10964.1	G675.mRNA.16133.1	G675.polypeptide.16133.1	product_name=hypothetical_protein	NA	1.10249
G675_11435	G675.gene.9251.1	G675.mRNA.13652.1	G675.polypeptide.13652.1	gene_symbol=CHS1;product_name=Chitin_synthase_1	NA	1.11768
G675_05868	G675.gene.1581.1	G675.mRNA.2338.1	G675.polypeptide.2338.1	product_name=hypothetical_protein	NA	1.11889
G675_02886	G675.gene.815.1	G675.mRNA.1198.1	G675.polypeptide.1198.1	product_name=hypothetical_protein	-1.56124	1.13226
G675_04371	G675.gene.3040.1	G675.mRNA.4536.1	G675.polypeptide.4536.1	product_name=hypothetical_protein	NA	1.13526
G675_02739	G675.gene.10030.1	G675.mRNA.14789.1	G675.polypeptide.14789.1	product_name=hypothetical_protein	NA	1.15152
G675_01009	G675.gene.8324.1	G675.mRNA.12268.1	G675.polypeptide.12268.1	product_name=hypothetical_protein	NA	1.15239
G675_10076	G675.gene.1487.1	G675.mRNA.2191.1	G675.polypeptide.2191.1	product_name=hypothetical_protein	NA	1.15527
G675_00973	G675.gene.8288.1	G675.mRNA.12215.1	G675.polypeptide.12215.1	gene_symbol=ACX1.2;product_name=Putative_peroxisomal_acyl-coenzyme_A_oxidase_1.2	NA	1.15805
G675_08771	G675.gene.9260.1	G675.mRNA.13675.1	G675.polypeptide.13675.1	gene_symbol=l2hgdh;product_name=L-2-hydroxyglutarate_dehydrogenase,_mitochondrial	NA	1.15935
G675_07753	G675.gene.11410.1	G675.mRNA.16823.1	G675.polypeptide.16823.1	product_name=hypothetical_protein	NA	1.1688
G675_01979	G675.gene.645.1	G675.mRNA.943.1	G675.polypeptide.943.1	gene_symbol=HSL1;product_name=Probable_serine/threonine-protein_kinase_HSL1	NA	1.17782
G675_05764	G675.gene.6761.1	G675.mRNA.9966.1	G675.polypeptide.9966.1	gene_symbol=hsr1;product_name=Hydrogen_peroxide_stress_regulator_1;	NA	1.18353
G675_03666	G675.gene.5947.1	G675.mRNA.8760.1	G675.polypeptide.8760.1	gene_symbol=CYP86B1;product_name=Cytochrome_P450_86B1	NA	1.1902
G675_11331	G675.gene.5170.1	G675.mRNA.7641.1	G675.polypeptide.7641.1	gene_symbol=GPD2;product_name=Glyceraldehyde-3-phosphate_dehydrogenase_2	NA	1.19148
G675_06299	G675.gene.8418.1	G675.mRNA.12418.1	G675.polypeptide.12418.1	product_name=Ornithine_carbamoyltransferase,_mitochondrial	NA	1.20876
G675_04466	G675.gene.12540.1	G675.mRNA.18447.1	G675.polypeptide.18447.1	gene_symbol=carG;product_name=Geranylgeranyl_pyrophosphate_synthase	NA	1.21696
G675_07630	G675.gene.1905.1	G675.mRNA.2800.1	G675.polypeptide.2800.1	product_name=hypothetical_protein	NA	1.24807
G675_06891	G675.gene.8101.1	G675.mRNA.11965.1	G675.polypeptide.11965.1	product_name=DeSI-like_protein_At4g17486	NA	1.25257
G675_04235	G675.gene.6420.1	G675.mRNA.9459.1	G675.polypeptide.9459.1	product_name=hypothetical_protein	NA	1.26679
G675_04552	G675.gene.1858.1	G675.mRNA.2729.1	G675.polypeptide.2729.1	product_name=hypothetical_protein	NA	1.27854
G675_09344	G675.gene.10979.1	G675.mRNA.16157.1	G675.polypeptide.16157.1	gene_symbol=gst-1;product_name=Glutathione_S-transferase_P	NA	1.31837
G675_11249	G675.gene.9491.1	G675.mRNA.13985.1	G675.polypeptide.13985.1	product_name=hypothetical_protein	NA	1.33504
G675_07726	G675.gene.4759.1	G675.mRNA.7083.1	G675.polypeptide.7083.1	product_name=hypothetical_protein	NA	1.34618
G675_07506	G675.gene.2732.1	G675.mRNA.4076.1	G675.polypeptide.4076.1	product_name=hypothetical_protein	-1.00101	1.37056
G675_10187	G675.gene.2464.1	G675.mRNA.3700.1	G675.polypeptide.3700.1	product_name=hypothetical_protein	NA	1.39504
G675_07510	G675.gene.2736.1	G675.mRNA.4081.1	G675.polypeptide.4081.1	gene_symbol=spn4;product_name=Septin_homolog_spn4;	NA	1.43225
G675_11124	G675.gene.7415.1	G675.mRNA.10935.1	G675.polypeptide.10935.1	gene_symbol=ttc39b;product_name=Tetratricopeptide_repeat_protein_39B	NA	1.4696
G675_00995	G675.gene.8310.1	G675.mRNA.12244.1	G675.polypeptide.12244.1	product_name=hypothetical_protein	NA	1.479
G675_06786	G675.gene.706.1	G675.mRNA.1036.1	G675.polypeptide.1036.1	product_name=hypothetical_protein	2.99004	1.49209
G675_12051	G675.gene.2293.1	G675.mRNA.3413.1	G675.polypeptide.3413.1	gene_symbol=spn4;product_name=Septin_homolog_spn4;	NA	1.50088
G675_10707	G675.gene.9127.1	G675.mRNA.13472.1	G675.polypeptide.13472.1	gene_symbol=BZ1;product_name=Anthocyanidin_3-O-glucosyltransferase	NA	1.51878
G675_00946	G675.gene.8261.1	G675.mRNA.12185.1	G675.polypeptide.12185.1	gene_symbol=PME15;product_name=Probable_pectinesterase_15	NA	1.5466
G675_05935	G675.gene.441.1	G675.mRNA.647.1	G675.polypeptide.647.1	product_name=Alkaline_phosphatase	NA	1.58642
G675_00351	G675.gene.7951.1	G675.mRNA.11728.1	G675.polypeptide.11728.1	gene_symbol=CAF120;product_name=CCR4-NOT_transcriptional_complex_subunit_CAF120;	NA	1.61616
G675_05025	G675.gene.9975.1	G675.mRNA.14704.1	G675.polypeptide.14704.1	product_name=hypothetical_protein	NA	1.64698
G675_09660	G675.gene.6873.1	G675.mRNA.10129.1	G675.polypeptide.10129.1	product_name=hypothetical_protein	NA	1.66042
G675_00915	G675.gene.126.1	G675.mRNA.174.1	G675.polypeptide.174.1	product_name=hypothetical_protein	NA	1.67051
G675_04112	G675.gene.4672.1	G675.mRNA.6965.1	G675.polypeptide.6965.1	gene_symbol=sepA;product_name=Serine/threonine-protein_kinase_sepA	NA	1.68896
G675_11625	G675.gene.3575.1	G675.mRNA.5322.1	G675.polypeptide.5322.1	product_name=hypothetical_protein	NA	1.73005
G675_03402	G675.gene.7655.1	G675.mRNA.11298.1	G675.polypeptide.11298.1	product_name=hypothetical_protein	NA	1.73944
G675_01184	G675.gene.8892.1	G675.mRNA.13100.1	G675.polypeptide.13100.1	product_name=hypothetical_protein	NA	1.74794
G675_05593	G675.gene.4534.1	G675.mRNA.6783.1	G675.polypeptide.6783.1	product_name=hypothetical_protein	NA	1.76323
G675_06317	G675.gene.7312.1	G675.mRNA.10759.1	G675.polypeptide.10759.1	gene_symbol=est;product_name=Esterase	NA	1.85751
G675_07595	G675.gene.12558.1	G675.mRNA.18472.1	G675.polypeptide.18472.1	product_name=hypothetical_protein	NA	1.94814
G675_03776	G675.gene.7451.1	G675.mRNA.10978.1	G675.polypeptide.10978.1	product_name=hypothetical_protein	NA	1.956
G675_04841	G675.gene.12396.1	G675.mRNA.18250.1	G675.polypeptide.18250.1	gene_symbol=flbA;product_name=Developmental_regulator_flbA;	NA	2.00618
G675_07860	G675.gene.12071.1	G675.mRNA.17790.1	G675.polypeptide.17790.1	product_name=Uncharacterized_protein_YJR142W;	NA	2.16058
G675_02683	G675.gene.10279.1	G675.mRNA.15153.1	G675.polypeptide.15153.1	product_name=hypothetical_protein	NA	2.18352
G675_01367	G675.gene.8853.1	G675.mRNA.13039.1	G675.polypeptide.13039.1	gene_symbol=ubiE;product_name=Demethylmenaquinone_methyltransferase	NA	2.21731
G675_07008	G675.gene.2634.1	G675.mRNA.3949.1	G675.polypeptide.3949.1	product_name=hypothetical_protein	NA	2.22197
G675_10974	G675.gene.4874.1	G675.mRNA.7229.1	G675.polypeptide.7229.1	product_name=hypothetical_protein	NA	2.22855
G675_01542	G675.gene.5457.1	G675.mRNA.8065.1	G675.polypeptide.8065.1	product_name=hypothetical_protein	NA	2.24014
G675_09719	G675.gene.6932.1	G675.mRNA.10206.1	G675.polypeptide.10206.1	product_name=hypothetical_protein	NA	2.25558
G675_05064	G675.gene.8551.1	G675.mRNA.12625.1	G675.polypeptide.12625.1	gene_symbol=GABBR2;product_name=Gamma-aminobutyric_acid_type_B_receptor_subunit_2;	NA	2.36954
G675_02656	G675.gene.6312.1	G675.mRNA.9288.1	G675.polypeptide.9288.1	product_name=hypothetical_protein	NA	2.4299
G675_01148	G675.gene.9324.1	G675.mRNA.13755.1	G675.polypeptide.13755.1	gene_symbol=plcN;product_name=Non-hemolytic_phospholipase_C	NA	2.90949
G675_07284	G675.gene.6125.1	G675.mRNA.9015.1	G675.polypeptide.9015.1	gene_symbol=Plb1;product_name=Phospholipase_B1,_membrane-associated	NA	4.74907
G675_10863	G675.gene.4378.1	G675.mRNA.6560.1	G675.polypeptide.6560.1	gene_symbol=lgrD;product_name=Linear_gramicidin_synthase_subunit_D	-7.35514	NA
G675_07671	G675.gene.12184.1	G675.mRNA.17934.1	G675.polypeptide.17934.1	product_name=Probable_sulfate_permease_C3H7.02;	-5.8967	NA
G675_09739	G675.gene.6952.1	G675.mRNA.10229.1	G675.polypeptide.10229.1	gene_symbol=spn2;product_name=Septin_homolog_spn2;	-5.405	NA
G675_04842	G675.gene.12397.1	G675.mRNA.18251.1	G675.polypeptide.18251.1	gene_symbol=GAT1;product_name=Transcriptional_regulatory_protein_GAT1;	-5.405	NA
G675_01549	G675.gene.5464.1	G675.mRNA.8072.1	G675.polypeptide.8072.1	gene_symbol=nlhH;product_name=Carboxylesterase_NlhH	-5.09156	NA
G675_06984	G675.gene.2610.1	G675.mRNA.3915.1	G675.polypeptide.3915.1	gene_symbol=cys-3;product_name=Regulatory_protein_cys-3;	-4.61082	NA
G675_03782	G675.gene.7457.1	G675.mRNA.10988.1	G675.polypeptide.10988.1	product_name=Pumilio_domain-containing_protein_C6G9.14;	-4.57706	NA
G675_10814	G675.gene.4823.1	G675.mRNA.7159.1	G675.polypeptide.7159.1	product_name=Arylsulfatase	-4.39158	NA
G675_05507	G675.gene.4448.1	G675.mRNA.6664.1	G675.polypeptide.6664.1	gene_symbol=bglL;product_name=Probable_beta-glucosidase_L	-4.15237	NA
G675_06932	G675.gene.2352.1	G675.mRNA.3499.1	G675.polypeptide.3499.1	gene_symbol=lgrD;product_name=Linear_gramicidin_synthase_subunit_D	-3.91805	NA
G675_02657	G675.gene.6313.1	G675.mRNA.9289.1	G675.polypeptide.9289.1	gene_symbol=fnx2;product_name=Vacuolar_membrane_amino_acid_uptake_transporter_fnx2;	-3.88581	NA
G675_02063	G675.gene.10363.1	G675.mRNA.15274.1	G675.polypeptide.15274.1	gene_symbol=cotH;product_name=Inner_spore_coat_protein_H;	-3.85487	NA
G675_12040	G675.gene.2282.1	G675.mRNA.3400.1	G675.polypeptide.3400.1	gene_symbol=MET3;product_name=Sulfate_adenylyltransferase	-3.6138	NA
G675_11836	G675.gene.8242.1	G675.mRNA.12162.1	G675.polypeptide.12162.1	product_name=hypothetical_protein	-3.4204	NA
G675_00711	G675.gene.5056.1	G675.mRNA.7493.1	G675.polypeptide.7493.1	gene_symbol=UGT2A3;product_name=UDP-glucuronosyltransferase_2A3	-3.20073	NA
G675_12014	G675.gene.2256.1	G675.mRNA.3354.1	G675.polypeptide.3354.1	gene_symbol=RAD51A;product_name=DNA_repair_protein_RAD51_homolog_1;	-3.16852	NA
G675_02095	G675.gene.12086.1	G675.mRNA.17807.1	G675.polypeptide.17807.1	product_name=Putative_alpha-ketoglutarate-dependent_sulfonate_dioxygenase	-3.15695	NA
G675_11539	G675.gene.11115.1	G675.mRNA.16359.1	G675.polypeptide.16359.1	product_name=hypothetical_protein	-3.12986	NA
G675_05925	G675.gene.431.1	G675.mRNA.634.1	G675.polypeptide.634.1	gene_symbol=zrt1;product_name=Zinc-regulated_transporter_1;	-3.00347	NA
G675_00709	G675.gene.5054.1	G675.mRNA.7491.1	G675.polypeptide.7491.1	product_name=hypothetical_protein	-2.90022	NA
G675_09125	G675.gene.8745.1	G675.mRNA.12892.1	G675.polypeptide.12892.1	product_name=hypothetical_protein	-2.83946	NA
G675_08715	G675.gene.10930.1	G675.mRNA.16083.1	G675.polypeptide.16083.1	product_name=Probable_sulfate_permease_C3H7.02;	-2.81069	NA
G675_07001	G675.gene.2627.1	G675.mRNA.3941.1	G675.polypeptide.3941.1	gene_symbol=pdcA;product_name=Pyruvate_decarboxylase	-2.72803	NA
G675_04484	G675.gene.10580.1	G675.mRNA.15589.1	G675.polypeptide.15589.1	product_name=hypothetical_protein	-2.70875	NA
G675_03444	G675.gene.7768.1	G675.mRNA.11462.1	G675.polypeptide.11462.1	gene_symbol=cotH;product_name=Inner_spore_coat_protein_H;	-2.64866	NA
G675_10528	G675.gene.4025.1	G675.mRNA.6034.1	G675.polypeptide.6034.1	gene_symbol=pac2;product_name=cAMP-independent_regulatory_protein_pac2;	-2.58006	NA
G675_11659	G675.gene.10186.1	G675.mRNA.15016.1	G675.polypeptide.15016.1	product_name=hypothetical_protein	-2.57724	NA
G675_04668	G675.gene.5949.1	G675.mRNA.8762.1	G675.polypeptide.8762.1	gene_symbol=sfp1;product_name=Zinc_finger_protein_sfp1;	-2.52891	NA
G675_09694	G675.gene.6907.1	G675.mRNA.10176.1	G675.polypeptide.10176.1	product_name=Chitin_deacetylase	-2.47498	NA
G675_02199	G675.gene.4438.1	G675.mRNA.6653.1	G675.polypeptide.6653.1	product_name=hypothetical_protein	-2.37859	NA
G675_01361	G675.gene.8847.1	G675.mRNA.13031.1	G675.polypeptide.13031.1	gene_symbol=DARS;product_name=Aspartate--tRNA_ligase,_cytoplasmic	-2.33161	NA
G675_11642	G675.gene.10169.1	G675.mRNA.14989.1	G675.polypeptide.14989.1	gene_symbol=ctse-b;product_name=Cathepsin_E-B	-2.29567	NA
G675_07416	G675.gene.6651.1	G675.mRNA.9807.1	G675.polypeptide.9807.1	product_name=hypothetical_protein	-2.26739	NA
G675_06744	G675.gene.11680.1	G675.mRNA.17214.1	G675.polypeptide.17214.1	gene_symbol=ACBP5;product_name=Acyl-CoA-binding_domain-containing_protein_5;	-2.24793	NA
G675_11784	G675.gene.6821.1	G675.mRNA.10059.1	G675.polypeptide.10059.1	gene_symbol=CDC3;product_name=Cell_division_control_protein_3;	-2.24658	NA
G675_01538	G675.gene.5453.1	G675.mRNA.8058.1	G675.polypeptide.8058.1	product_name=hypothetical_protein	-2.20323	NA
G675_12000	G675.gene.2242.1	G675.mRNA.3335.1	G675.polypeptide.3335.1	gene_symbol=bglL;product_name=Probable_beta-glucosidase_L	-2.18225	NA
G675_11303	G675.gene.5142.1	G675.mRNA.7595.1	G675.polypeptide.7595.1	gene_symbol=gly1;product_name=Probable_low-specificity_L-threonine_aldolase	-2.15073	NA
G675_01366	G675.gene.8852.1	G675.mRNA.13038.1	G675.polypeptide.13038.1	gene_symbol=ubiE;product_name=Demethylmenaquinone_methyltransferase	-2.11128	NA
G675_03137	G675.gene.7004.1	G675.mRNA.10311.1	G675.polypeptide.10311.1	product_name=hypothetical_protein	-2.08461	NA
G675_01986	G675.gene.652.1	G675.mRNA.951.1	G675.polypeptide.951.1	gene_symbol=Tbrg1;product_name=Transforming_growth_factor_beta_regulator_1;	-2.01102	NA
G675_00689	G675.gene.5034.1	G675.mRNA.7462.1	G675.polypeptide.7462.1	gene_symbol=ugt-48;product_name=Putative_UDP-glucuronosyltransferase_ugt-48	-2.00335	NA
G675_05719	G675.gene.6716.1	G675.mRNA.9894.1	G675.polypeptide.9894.1	gene_symbol=CLIP-190;product_name=Restin_homolog;	-1.99513	NA
G675_02842	G675.gene.2336.1	G675.mRNA.3475.1	G675.polypeptide.3475.1	product_name=hypothetical_protein	-1.97813	NA
G675_10151	G675.gene.2428.1	G675.mRNA.3631.1	G675.polypeptide.3631.1	product_name=hypothetical_protein	-1.92909	NA
G675_01478	G675.gene.5333.1	G675.mRNA.7869.1	G675.polypeptide.7869.1	product_name=hypothetical_protein	-1.9223	NA
G675_04788	G675.gene.5872.1	G675.mRNA.8654.1	G675.polypeptide.8654.1	product_name=hypothetical_protein	-1.92225	NA
G675_08000	G675.gene.1729.1	G675.mRNA.2529.1	G675.polypeptide.2529.1	gene_symbol=eca39;product_name=Branched-chain-amino-acid_aminotransferase,_mitochondrial	-1.90305	NA
G675_06118	G675.gene.1124.1	G675.mRNA.1677.1	G675.polypeptide.1677.1	gene_symbol=ubiE;product_name=Demethylmenaquinone_methyltransferase	-1.88992	NA
G675_04505	G675.gene.1811.1	G675.mRNA.2657.1	G675.polypeptide.2657.1	gene_symbol=vtc4;product_name=Vacuolar_transporter_chaperone_4;	-1.8862	NA
G675_05843	G675.gene.10545.1	G675.mRNA.15539.1	G675.polypeptide.15539.1	product_name=Uncharacterized_transporter_C1529.01;	-1.87248	NA
G675_00367	G675.gene.7967.1	G675.mRNA.11746.1	G675.polypeptide.11746.1	product_name=hypothetical_protein	-1.85474	NA
G675_06233	G675.gene.8352.1	G675.mRNA.12312.1	G675.polypeptide.12312.1	product_name=hypothetical_protein	-1.84078	NA
G675_04334	G675.gene.6519.1	G675.mRNA.9603.1	G675.polypeptide.9603.1	gene_symbol=zip1;product_name=Transcription_factor_zip1;	-1.83503	NA
G675_03014	G675.gene.4366.1	G675.mRNA.6544.1	G675.polypeptide.6544.1	gene_symbol=CIPK22;product_name=CBL-interacting_protein_kinase_22	-1.79265	NA
G675_11594	G675.gene.4172.1	G675.mRNA.6253.1	G675.polypeptide.6253.1	product_name=hypothetical_protein	-1.79227	NA
G675_00451	G675.gene.8051.1	G675.mRNA.11878.1	G675.polypeptide.11878.1	product_name=Putative_alpha/beta_hydrolase_R526	-1.74951	NA
G675_01365	G675.gene.8851.1	G675.mRNA.13036.1	G675.polypeptide.13036.1	product_name=Enolase_(Fragment)	-1.72513	NA
G675_01558	G675.gene.5473.1	G675.mRNA.8083.1	G675.polypeptide.8083.1	gene_symbol=AUR1;product_name=Inositol_phosphorylceramide_synthase	-1.72139	NA
G675_02048	G675.gene.10348.1	G675.mRNA.15247.1	G675.polypeptide.15247.1	gene_symbol=LONRF2;product_name=LON_peptidase_N-terminal_domain_and_RING_finger_protein_2;	-1.66687	NA
G675_06339	G675.gene.7334.1	G675.mRNA.10801.1	G675.polypeptide.10801.1	product_name=Fructose-1,6-bisphosphatase,_cytosolic	-1.65982	NA
G675_01923	G675.gene.240.1	G675.mRNA.365.1	G675.polypeptide.365.1	gene_symbol=SLC2A1;product_name=Solute_carrier_family_2,_facilitated_glucose_transporter_member_1;	-1.64614	NA
G675_10169	G675.gene.2446.1	G675.mRNA.3667.1	G675.polypeptide.3667.1	product_name=hypothetical_protein	-1.63507	NA
G675_05299	G675.gene.3443.1	G675.mRNA.5139.1	G675.polypeptide.5139.1	gene_symbol=ypp1;product_name=Putative_cargo-transport_protein_ypp1;	-1.62583	NA
G675_00415	G675.gene.8015.1	G675.mRNA.11810.1	G675.polypeptide.11810.1	gene_symbol=gdi1;product_name=Probable_secretory_pathway_GDP_dissociation_inhibitor_1;	-1.61078	NA
G675_09114	G675.gene.8734.1	G675.mRNA.12880.1	G675.polypeptide.12880.1	product_name=hypothetical_protein	-1.58175	NA
G675_07659	G675.gene.1796.1	G675.mRNA.2639.1	G675.polypeptide.2639.1	gene_symbol=IRT2;product_name=Fe(2+)_transport_protein_2;	-1.56656	NA
G675_11037	G675.gene.7560.1	G675.mRNA.11139.1	G675.polypeptide.11139.1	product_name=Lipase	-1.56511	NA
G675_01679	G675.gene.11153.1	G675.mRNA.16420.1	G675.polypeptide.16420.1	product_name=hypothetical_protein	-1.53319	NA
G675_03056	G675.gene.4990.1	G675.mRNA.7393.1	G675.polypeptide.7393.1	gene_symbol=pdcA;product_name=Pyruvate_decarboxylase	-1.50602	NA
G675_01604	G675.gene.2009.1	G675.mRNA.2968.1	G675.polypeptide.2968.1	product_name=hypothetical_protein	-1.4966	NA
G675_06539	G675.gene.12327.1	G675.mRNA.18146.1	G675.polypeptide.18146.1	gene_symbol=RPL34B;product_name=60S_ribosomal_protein_L34-B;	-1.48236	NA
G675_04697	G675.gene.5978.1	G675.mRNA.8794.1	G675.polypeptide.8794.1	product_name=hypothetical_protein	-1.45823	NA
G675_04070	G675.gene.3169.1	G675.mRNA.4729.1	G675.polypeptide.4729.1	gene_symbol=slc32a1;product_name=Vesicular_inhibitory_amino_acid_transporter;	-1.45267	NA
G675_04245	G675.gene.6430.1	G675.mRNA.9472.1	G675.polypeptide.9472.1	gene_symbol=ZNF71;product_name=Endothelial_zinc_finger_protein_induced_by_tumor_necrosis_factor_alpha;	-1.39659	NA
G675_03509	G675.gene.3821.1	G675.mRNA.5708.1	G675.polypeptide.5708.1	product_name=hypothetical_protein	-1.38487	NA
G675_02085	G675.gene.12076.1	G675.mRNA.17795.1	G675.polypeptide.17795.1	product_name=hypothetical_protein	-1.37762	NA
G675_08987	G675.gene.1944.1	G675.mRNA.2862.1	G675.polypeptide.2862.1	product_name=hypothetical_protein	-1.36638	NA
G675_03639	G675.gene.315.1	G675.mRNA.455.1	G675.polypeptide.455.1	gene_symbol=CPOX;product_name=Coproporphyrinogen-III_oxidase,_mitochondrial	-1.36429	NA
G675_03327	G675.gene.1356.1	G675.mRNA.1987.1	G675.polypeptide.1987.1	gene_symbol=YAT1;product_name=Putative_mitochondrial_carnitine_O-acetyltransferase	-1.3582	NA
G675_06515	G675.gene.10113.1	G675.mRNA.14903.1	G675.polypeptide.14903.1	product_name=hypothetical_protein	-1.34957	NA
G675_11004	G675.gene.4904.1	G675.mRNA.7268.1	G675.polypeptide.7268.1	product_name=Arrestin_domain-containing_protein_C31A2.12;	-1.34383	NA
G675_00026	G675.gene.3643.1	G675.mRNA.5444.1	G675.polypeptide.5444.1	gene_symbol=gyp7;product_name=GTPase-activating_protein_gyp7;	-1.33724	NA
G675_03615	G675.gene.291.1	G675.mRNA.430.1	G675.polypeptide.430.1	gene_symbol=GLN1;product_name=Glutamine_synthetase	-1.32502	NA
G675_07465	G675.gene.2691.1	G675.mRNA.4028.1	G675.polypeptide.4028.1	gene_symbol=zip2;product_name=Probable_zinc_transporter_zip2;	-1.29401	NA
G675_12400	G675.gene.6071.1	G675.mRNA.8932.1	G675.polypeptide.8932.1	gene_symbol=vpr;product_name=Minor_extracellular_protease_vpr	-1.2597	NA
G675_11628	G675.gene.3578.1	G675.mRNA.5325.1	G675.polypeptide.5325.1	gene_symbol=tmem184c;product_name=Transmembrane_protein_184C;	-1.25409	NA
G675_00570	G675.gene.2963.1	G675.mRNA.4406.1	G675.polypeptide.4406.1	product_name=hypothetical_protein	-1.2313	NA
G675_05498	G675.gene.5933.1	G675.mRNA.8734.1	G675.polypeptide.8734.1	product_name=hypothetical_protein	-1.20575	NA
G675_09427	G675.gene.11964.1	G675.mRNA.17642.1	G675.polypeptide.17642.1	product_name=hypothetical_protein	-1.20371	NA
G675_04198	G675.gene.6383.1	G675.mRNA.9397.1	G675.polypeptide.9397.1	gene_symbol=EVI5;product_name=Ecotropic_viral_integration_site_5_protein_homolog;	-1.1861	NA
G675_09336	G675.gene.10971.1	G675.mRNA.16141.1	G675.polypeptide.16141.1	product_name=Uncharacterized_protein_C1420.01c;	-1.16983	NA
G675_06546	G675.gene.12334.1	G675.mRNA.18156.1	G675.polypeptide.18156.1	product_name=hypothetical_protein	-1.16765	NA
G675_04080	G675.gene.3179.1	G675.mRNA.4746.1	G675.polypeptide.4746.1	gene_symbol=katE;product_name=Catalase	-1.14007	NA
G675_03037	G675.gene.622.1	G675.mRNA.907.1	G675.polypeptide.907.1	product_name=hypothetical_protein	-1.13688	NA
G675_07766	G675.gene.11423.1	G675.mRNA.16839.1	G675.polypeptide.16839.1	product_name=hypothetical_protein	-1.09832	NA
G675_05586	G675.gene.4527.1	G675.mRNA.6769.1	G675.polypeptide.6769.1	gene_symbol=cys2;product_name=Probable_serine-O-acetyltransferase_cys2	-1.09403	NA
G675_09076	G675.gene.686.1	G675.mRNA.1010.1	G675.polypeptide.1010.1	gene_symbol=GDB1;product_name=Glycogen_debranching_enzyme	-1.08587	NA
G675_11326	G675.gene.5165.1	G675.mRNA.7635.1	G675.polypeptide.7635.1	product_name=hypothetical_protein	-1.08529	NA
G675_02939	G675.gene.5692.1	G675.mRNA.8401.1	G675.polypeptide.8401.1	product_name=hypothetical_protein	-1.06526	NA
G675_09905	G675.gene.8183.1	G675.mRNA.12078.1	G675.polypeptide.12078.1	product_name=hypothetical_protein	-1.05142	NA
G675_11511	G675.gene.5372.1	G675.mRNA.7930.1	G675.polypeptide.7930.1	product_name=Uncharacterized_protein_C4G9.04c;	-1.03427	NA
G675_11947	G675.gene.2189.1	G675.mRNA.3254.1	G675.polypeptide.3254.1	product_name=hypothetical_protein	-1.02885	NA
G675_00276	G675.gene.3711.1	G675.mRNA.5548.1	G675.polypeptide.5548.1	gene_symbol=aga;product_name=Alpha-galactosidase	-1.02403	NA
G675_05482	G675.gene.5917.1	G675.mRNA.8712.1	G675.polypeptide.8712.1	gene_symbol=cprA;product_name=NADPH--cytochrome_P450_reductase	-1.00524	NA
G675_05492	G675.gene.5927.1	G675.mRNA.8725.1	G675.polypeptide.8725.1	gene_symbol=ARG8;product_name=Acetylornithine_aminotransferase,_mitochondrial	1.00249	NA
G675_06971	G675.gene.7301.1	G675.mRNA.10735.1	G675.polypeptide.10735.1	gene_symbol=MFSD1;product_name=Major_facilitator_superfamily_domain-containing_protein_1;	1.02432	NA
G675_00733	G675.gene.6349.1	G675.mRNA.9340.1	G675.polypeptide.9340.1	gene_symbol=tpp1;product_name=Trehalose-phosphatase	1.0284	NA
G675_00991	G675.gene.8306.1	G675.mRNA.12239.1	G675.polypeptide.12239.1	gene_symbol=adal-a;product_name=Adenosine_deaminase-like_protein_A	1.04572	NA
G675_08699	G675.gene.3277.1	G675.mRNA.4892.1	G675.polypeptide.4892.1	gene_symbol=CTF1-ALPHA;product_name=Cutinase_transcription_factor_1_alpha;	1.05314	NA
G675_00355	G675.gene.7955.1	G675.mRNA.11733.1	G675.polypeptide.11733.1	gene_symbol=Mfsd1;product_name=Major_facilitator_superfamily_domain-containing_protein_1;	1.0579	NA
G675_01985	G675.gene.651.1	G675.mRNA.950.1	G675.polypeptide.950.1	product_name=hypothetical_protein	1.06217	NA
G675_04100	G675.gene.4660.1	G675.mRNA.6946.1	G675.polypeptide.6946.1	gene_symbol=GDE1;product_name=Glycerophosphodiester_phosphodiesterase_GDE1	1.07052	NA
G675_00092	G675.gene.5781.1	G675.mRNA.8528.1	G675.polypeptide.8528.1	gene_symbol=SFU1;product_name=Suppressor_of_ferric_uptake_1;	1.0723	NA
G675_05768	G675.gene.6765.1	G675.mRNA.9970.1	G675.polypeptide.9970.1	gene_symbol=rhp16;product_name=ATP-dependent_helicase_rhp16	1.07423	NA
G675_06644	G675.gene.6203.1	G675.mRNA.9137.1	G675.polypeptide.9137.1	product_name=hypothetical_protein	1.07793	NA
G675_04079	G675.gene.3178.1	G675.mRNA.4744.1	G675.polypeptide.4744.1	gene_symbol=nit-4;product_name=Nitrogen_assimilation_transcription_factor_nit-4;	1.08336	NA
G675_04713	G675.gene.5994.1	G675.mRNA.8817.1	G675.polypeptide.8817.1	product_name=hypothetical_protein	1.08429	NA
G675_04237	G675.gene.6422.1	G675.mRNA.9461.1	G675.polypeptide.9461.1	product_name=hypothetical_protein	1.08945	NA
G675_06503	G675.gene.10101.1	G675.mRNA.14888.1	G675.polypeptide.14888.1	gene_symbol=CDO1;product_name=Cysteine_dioxygenase	1.09068	NA
G675_05300	G675.gene.3444.1	G675.mRNA.5141.1	G675.polypeptide.5141.1	product_name=UPF0662_protein_YPL260W;	1.09505	NA
G675_03442	G675.gene.7766.1	G675.mRNA.11460.1	G675.polypeptide.11460.1	gene_symbol=ligE;product_name=Beta-etherase;	1.09872	NA
G675_00832	G675.gene.11259.1	G675.mRNA.16589.1	G675.polypeptide.16589.1	product_name=UPF0014_membrane_protein_slr1647;	1.11019	NA
G675_08178	G675.gene.8139.1	G675.mRNA.12022.1	G675.polypeptide.12022.1	product_name=UPF0014_membrane_protein_slr1647;	1.11601	NA
G675_09726	G675.gene.6939.1	G675.mRNA.10216.1	G675.polypeptide.10216.1	gene_symbol=CPA1;product_name=Carbamoyl-phosphate_synthase_arginine-specific_small_chain	1.11996	NA
G675_08262	G675.gene.914.1	G675.mRNA.1361.1	G675.polypeptide.1361.1	gene_symbol=gdh-1;product_name=NAD-specific_glutamate_dehydrogenase	1.12582	NA
G675_04319	G675.gene.6504.1	G675.mRNA.9579.1	G675.polypeptide.9579.1	gene_symbol=MFSD1;product_name=Major_facilitator_superfamily_domain-containing_protein_1;	1.13548	NA
G675_11820	G675.gene.12129.1	G675.mRNA.17866.1	G675.polypeptide.17866.1	gene_symbol=aifA;product_name=Apoptosis-inducing_factor_homolog_A	1.14566	NA
G675_12133	G675.gene.11196.1	G675.mRNA.16486.1	G675.polypeptide.16486.1	gene_symbol=fba;product_name=Fructose-bisphosphate_aldolase	1.1459	NA
G675_05231	G675.gene.3375.1	G675.mRNA.5028.1	G675.polypeptide.5028.1	gene_symbol=mtd1;product_name=Methylenetetrahydrofolate_dehydrogenase_[NAD(+)]	1.155	NA
G675_03372	G675.gene.2541.1	G675.mRNA.3808.1	G675.polypeptide.3808.1	gene_symbol=ACU-7;product_name=Isocitrate_lyase	1.15738	NA
G675_11651	G675.gene.10178.1	G675.mRNA.15000.1	G675.polypeptide.15000.1	gene_symbol=vrdA;product_name=Versiconal_hemiacetal_acetate_reductase	1.15915	NA
G675_12602	G675.gene.10684.1	G675.mRNA.15737.1	G675.polypeptide.15737.1	product_name=E3_ubiquitin-protein_ligase_At4g11680	1.16735	NA
G675_01790	G675.gene.7855.1	G675.mRNA.11595.1	G675.polypeptide.11595.1	product_name=Uncharacterized_protein_C4H3.03c;	1.169	NA
G675_06423	G675.gene.1611.1	G675.mRNA.2379.1	G675.polypeptide.2379.1	gene_symbol=rcf2;product_name=Respiratory_supercomplex_factor_2_homolog_C1565.01;	1.18402	NA
G675_00210	G675.gene.7837.1	G675.mRNA.11553.1	G675.polypeptide.11553.1	gene_symbol=GB-1;product_name=Guanine_nucleotide-binding_protein_subunit_beta;	1.18815	NA
G675_08492	G675.gene.6830.1	G675.mRNA.10073.1	G675.polypeptide.10073.1	product_name=hypothetical_protein	1.19948	NA
G675_03879	G675.gene.11899.1	G675.mRNA.17543.1	G675.polypeptide.17543.1	gene_symbol=argx;product_name=Probable_argininosuccinate_lyase	1.2089	NA
G675_08688	G675.gene.3266.1	G675.mRNA.4879.1	G675.polypeptide.4879.1	product_name=hypothetical_protein	1.2093	NA
G675_07313	G675.gene.6154.1	G675.mRNA.9065.1	G675.polypeptide.9065.1	product_name=hypothetical_protein	1.21039	NA
G675_10338	G675.gene.11015.1	G675.mRNA.16202.1	G675.polypeptide.16202.1	gene_symbol=srk1;product_name=Serine/threonine-protein_kinase_srk1	1.21274	NA
G675_02145	G675.gene.4614.1	G675.mRNA.6884.1	G675.polypeptide.6884.1	gene_symbol=aldA;product_name=Aldehyde_dehydrogenase	1.2146	NA
G675_05315	G675.gene.3459.1	G675.mRNA.5164.1	G675.polypeptide.5164.1	gene_symbol=NMA111;product_name=Pro-apoptotic_serine_protease_NMA111	1.22283	NA
G675_01663	G675.gene.11137.1	G675.mRNA.16395.1	G675.polypeptide.16395.1	product_name=hypothetical_protein	1.23507	NA
G675_02957	G675.gene.5710.1	G675.mRNA.8438.1	G675.polypeptide.8438.1	gene_symbol=SLC16A13;product_name=Monocarboxylate_transporter_13;	1.23603	NA
G675_08400	G675.gene.10489.1	G675.mRNA.15458.1	G675.polypeptide.15458.1	gene_symbol=atf1;product_name=Transcription_factor_atf1;	1.24901	NA
G675_00200	G675.gene.7827.1	G675.mRNA.11538.1	G675.polypeptide.11538.1	product_name=hypothetical_protein	1.25016	NA
G675_08603	G675.gene.3181.1	G675.mRNA.4748.1	G675.polypeptide.4748.1	gene_symbol=pof11;product_name=F-box/WD_repeat-containing_protein_pof11;	1.25094	NA
G675_07505	G675.gene.2731.1	G675.mRNA.4075.1	G675.polypeptide.4075.1	product_name=hypothetical_protein	1.26395	NA
G675_06038	G675.gene.12590.1	G675.mRNA.18520.1	G675.polypeptide.18520.1	product_name=hypothetical_protein	1.26679	NA
G675_02476	G675.gene.2164.1	G675.mRNA.3218.1	G675.polypeptide.3218.1	gene_symbol=MCH2;product_name=Probable_transporter_MCH2;	1.27188	NA
G675_05860	G675.gene.1573.1	G675.mRNA.2328.1	G675.polypeptide.2328.1	gene_symbol=SODCP;product_name=Superoxide_dismutase_[Cu-Zn],_chloroplastic	1.28454	NA
G675_09619	G675.gene.996.1	G675.mRNA.1489.1	G675.polypeptide.1489.1	product_name=Ribose-phosphate_pyrophosphokinase_2	1.28898	NA
G675_04071	G675.gene.3170.1	G675.mRNA.4730.1	G675.polypeptide.4730.1	gene_symbol=katE;product_name=Catalase-2	1.29958	NA
G675_06325	G675.gene.7320.1	G675.mRNA.10776.1	G675.polypeptide.10776.1	product_name=hypothetical_protein	1.29981	NA
G675_06271	G675.gene.8390.1	G675.mRNA.12372.1	G675.polypeptide.12372.1	gene_symbol=sdaA;product_name=L-serine_dehydratase	1.30664	NA
G675_11123	G675.gene.7414.1	G675.mRNA.10934.1	G675.polypeptide.10934.1	gene_symbol=GDCSP;product_name=Glycine_dehydrogenase_(decarboxylating),_mitochondrial	1.30806	NA
G675_07702	G675.gene.1509.1	G675.mRNA.2230.1	G675.polypeptide.2230.1	gene_symbol=slpr;product_name=Mitogen-activated_protein_kinase_kinase_kinase	1.31172	NA
G675_01185	G675.gene.8893.1	G675.mRNA.13101.1	G675.polypeptide.13101.1	product_name=Putative_phospho-2-dehydro-3-deoxyheptonate_aldolase	1.31459	NA
G675_11450	G675.gene.8621.1	G675.mRNA.12715.1	G675.polypeptide.12715.1	gene_symbol=trs120;product_name=Transport_protein_particle_subunit_trs120;	1.318	NA
G675_07938	G675.gene.7904.1	G675.mRNA.11659.1	G675.polypeptide.11659.1	gene_symbol=Atp7a;product_name=Copper-transporting_ATPase_1	1.31838	NA
G675_09678	G675.gene.6891.1	G675.mRNA.10157.1	G675.polypeptide.10157.1	gene_symbol=ams1;product_name=Alpha-mannosidase	1.32973	NA
G675_12387	G675.gene.6058.1	G675.mRNA.8916.1	G675.polypeptide.8916.1	product_name=hypothetical_protein	1.33117	NA
G675_02491	G675.gene.2179.1	G675.mRNA.3238.1	G675.polypeptide.3238.1	product_name=hypothetical_protein	1.33595	NA
G675_12045	G675.gene.2287.1	G675.mRNA.3406.1	G675.polypeptide.3406.1	gene_symbol=acu-8;product_name=Acetyl-CoA_hydrolase	1.34951	NA
G675_01678	G675.gene.11152.1	G675.mRNA.16419.1	G675.polypeptide.16419.1	gene_symbol=SDH2;product_name=Succinate_dehydrogenase_[ubiquinone]_iron-sulfur_subunit,_mitochondrial	1.35448	NA
G675_07648	G675.gene.1785.1	G675.mRNA.2618.1	G675.polypeptide.2618.1	gene_symbol=upp;product_name=Uracil_phosphoribosyltransferase	1.37273	NA
G675_01806	G675.gene.7871.1	G675.mRNA.11620.1	G675.polypeptide.11620.1	gene_symbol=Fah;product_name=Fumarylacetoacetase	1.38015	NA
G675_05601	G675.gene.4542.1	G675.mRNA.6793.1	G675.polypeptide.6793.1	gene_symbol=rco-3;product_name=Probable_glucose_transporter_rco-3;	1.38686	NA
G675_10471	G675.gene.3968.1	G675.mRNA.5951.1	G675.polypeptide.5951.1	product_name=hypothetical_protein	1.39192	NA
G675_07647	G675.gene.1784.1	G675.mRNA.2617.1	G675.polypeptide.2617.1	gene_symbol=SFH1;product_name=Phosphatidylinositol/phosphatidylcholine_transfer_protein_SFH1;	1.40382	NA
G675_03153	G675.gene.7020.1	G675.mRNA.10335.1	G675.polypeptide.10335.1	gene_symbol=adhA;product_name=Probable_formaldehyde_dehydrogenase_AdhA	1.41155	NA
G675_09902	G675.gene.8180.1	G675.mRNA.12075.1	G675.polypeptide.12075.1	product_name=Uncharacterized_protein_C1840.09;	1.44222	NA
G675_06131	G675.gene.746.1	G675.mRNA.1103.1	G675.polypeptide.1103.1	gene_symbol=ptr2;product_name=Probable_peptide_transporter_ptr2;	1.44563	NA
G675_00282	G675.gene.3717.1	G675.mRNA.5555.1	G675.polypeptide.5555.1	product_name=Uncharacterized_methyltransferase_C70.08c	1.4461	NA
G675_08423	G675.gene.8607.1	G675.mRNA.12696.1	G675.polypeptide.12696.1	product_name=hypothetical_protein	1.44981	NA
G675_08238	G675.gene.890.1	G675.mRNA.1313.1	G675.polypeptide.1313.1	product_name=Glucan_endo-1,3-beta-glucosidase	1.45118	NA
G675_10496	G675.gene.3993.1	G675.mRNA.5987.1	G675.polypeptide.5987.1	product_name=Uncharacterized_membrane_protein_C365.16;	1.45282	NA
G675_07458	G675.gene.2684.1	G675.mRNA.4018.1	G675.polypeptide.4018.1	gene_symbol=GLR1;product_name=Glutathione_reductase	1.4552	NA
G675_08877	G675.gene.12102.1	G675.mRNA.17829.1	G675.polypeptide.17829.1	gene_symbol=mipp1;product_name=Multiple_inositol_polyphosphate_phosphatase_1	1.45639	NA
G675_01954	G675.gene.271.1	G675.mRNA.408.1	G675.polypeptide.408.1	gene_symbol=fip1;product_name=Plasma_membrane_iron_permease;	1.45652	NA
G675_08481	G675.gene.12165.1	G675.mRNA.17913.1	G675.polypeptide.17913.1	product_name=hypothetical_protein	1.46018	NA
G675_04392	G675.gene.3061.1	G675.mRNA.4567.1	G675.polypeptide.4567.1	gene_symbol=aldA;product_name=Aldehyde_dehydrogenase	1.4606	NA
G675_01989	G675.gene.274.1	G675.mRNA.411.1	G675.polypeptide.411.1	product_name=hypothetical_protein	1.46115	NA
G675_03844	G675.gene.11864.1	G675.mRNA.17493.1	G675.polypeptide.17493.1	product_name=Uncharacterized_protein_C32A11.02c	1.47724	NA
G675_04911	G675.gene.12466.1	G675.mRNA.18352.1	G675.polypeptide.18352.1	product_name=hypothetical_protein	1.47829	NA
G675_10536	G675.gene.4033.1	G675.mRNA.6050.1	G675.polypeptide.6050.1	gene_symbol=Cyp6a2;product_name=Cytochrome_P450_6a2	1.49105	NA
G675_03200	G675.gene.8820.1	G675.mRNA.12993.1	G675.polypeptide.12993.1	product_name=Transposon_TX1_uncharacterized_149_kDa_protein;	1.49329	NA
G675_10122	G675.gene.1689.1	G675.mRNA.2475.1	G675.polypeptide.2475.1	gene_symbol=TL1;product_name=Thaumatin-like_protein_1;	1.50142	NA
G675_07139	G675.gene.5644.1	G675.mRNA.8325.1	G675.polypeptide.8325.1	product_name=hypothetical_protein	1.5037	NA
G675_05733	G675.gene.6730.1	G675.mRNA.9923.1	G675.polypeptide.9923.1	product_name=hypothetical_protein	1.50571	NA
G675_06440	G675.gene.1350.1	G675.mRNA.1979.1	G675.polypeptide.1979.1	gene_symbol=A;product_name=A'_protein;	1.50759	NA
G675_02178	G675.gene.4417.1	G675.mRNA.6616.1	G675.polypeptide.6616.1	gene_symbol=glt1;product_name=Putative_glutamate_synthase_[NADPH]	1.50856	NA
G675_12589	G675.gene.10671.1	G675.mRNA.15716.1	G675.polypeptide.15716.1	product_name=Uncharacterized_mitochondrial_carrier_C4G9.20c;	1.50955	NA
G675_08613	G675.gene.3191.1	G675.mRNA.4767.1	G675.polypeptide.4767.1	gene_symbol=PEX16;product_name=Peroxisomal_membrane_protein_PEX16;	1.51188	NA
G675_05338	G675.gene.3482.1	G675.mRNA.5191.1	G675.polypeptide.5191.1	gene_symbol=hfm1;product_name=Probable_ATP-dependent_DNA_helicase_HFM1	1.51476	NA
G675_04852	G675.gene.12407.1	G675.mRNA.18264.1	G675.polypeptide.18264.1	gene_symbol=Gcsh;product_name=Glycine_cleavage_system_H_protein,_mitochondrial;	1.51543	NA
G675_05041	G675.gene.8528.1	G675.mRNA.12585.1	G675.polypeptide.12585.1	gene_symbol=gpt;product_name=Probable_alanine_aminotransferase,_mitochondrial	1.52909	NA
G675_04975	G675.gene.8223.1	G675.mRNA.12132.1	G675.polypeptide.12132.1	gene_symbol=CDC25;product_name=Cell_division_control_protein_25_(Fragment);	1.53228	NA
G675_01285	G675.gene.592.1	G675.mRNA.862.1	G675.polypeptide.862.1	gene_symbol=slm1;product_name=Cytoskeletal_signaling_protein_slm1;	1.53467	NA
G675_00110	G675.gene.5799.1	G675.mRNA.8557.1	G675.polypeptide.8557.1	gene_symbol=YAT1;product_name=Putative_mitochondrial_carnitine_O-acetyltransferase	1.53776	NA
G675_03930	G675.gene.11950.1	G675.mRNA.17616.1	G675.polypeptide.17616.1	gene_symbol=TPK1;product_name=cAMP-dependent_protein_kinase_type_1	1.54606	NA
G675_09357	G675.gene.663.1	G675.mRNA.968.1	G675.polypeptide.968.1	gene_symbol=gsdA;product_name=Glucose-6-phosphate_1-dehydrogenase	1.55199	NA
G675_06360	G675.gene.7355.1	G675.mRNA.10826.1	G675.polypeptide.10826.1	product_name=hypothetical_protein	1.55233	NA
G675_04399	G675.gene.3068.1	G675.mRNA.4576.1	G675.polypeptide.4576.1	product_name=hypothetical_protein	1.56172	NA
G675_05188	G675.gene.6850.1	G675.mRNA.10097.1	G675.polypeptide.10097.1	product_name=hypothetical_protein	1.57556	NA
G675_03921	G675.gene.11941.1	G675.mRNA.17604.1	G675.polypeptide.17604.1	product_name=hypothetical_protein	1.57998	NA
G675_02196	G675.gene.4435.1	G675.mRNA.6646.1	G675.polypeptide.6646.1	product_name=hypothetical_protein	1.58732	NA
G675_01922	G675.gene.239.1	G675.mRNA.363.1	G675.polypeptide.363.1	gene_symbol=Fbxw11;product_name=F-box/WD_repeat-containing_protein_11;	1.59233	NA
G675_01270	G675.gene.577.1	G675.mRNA.844.1	G675.polypeptide.844.1	product_name=hypothetical_protein	1.59347	NA
G675_11576	G675.gene.4154.1	G675.mRNA.6228.1	G675.polypeptide.6228.1	product_name=hypothetical_protein	1.59816	NA
G675_09740	G675.gene.6953.1	G675.mRNA.10230.1	G675.polypeptide.10230.1	gene_symbol=adhC2;product_name=NADP-dependent_alcohol_dehydrogenase_C_2	1.60004	NA
G675_03252	G675.gene.11325.1	G675.mRNA.16692.1	G675.polypeptide.16692.1	product_name=hypothetical_protein	1.60359	NA
G675_10597	G675.gene.4122.1	G675.mRNA.6181.1	G675.polypeptide.6181.1	product_name=Zinc_finger_protein_C25B8.19c;	1.60411	NA
G675_04933	G675.gene.12488.1	G675.mRNA.18382.1	G675.polypeptide.18382.1	product_name=hypothetical_protein	1.61369	NA
G675_10493	G675.gene.3990.1	G675.mRNA.5984.1	G675.polypeptide.5984.1	product_name=Uncharacterized_protein_C57A7.05;	1.62545	NA
G675_07846	G675.gene.12057.1	G675.mRNA.17770.1	G675.polypeptide.17770.1	gene_symbol=htd2;product_name=Hydroxyacyl-thioester_dehydratase_type_2,_mitochondrial	1.63294	NA
G675_06125	G675.gene.1131.1	G675.mRNA.1693.1	G675.polypeptide.1693.1	gene_symbol=ARG1;product_name=Argininosuccinate_synthase	1.63562	NA
G675_04647	G675.gene.11737.1	G675.mRNA.17306.1	G675.polypeptide.17306.1	product_name=Uncharacterized_UPF0442_protein_C7D4.12c;	1.63771	NA
G675_01173	G675.gene.4190.1	G675.mRNA.6279.1	G675.polypeptide.6279.1	gene_symbol=yloB;product_name=Calcium-transporting_ATPase	1.63991	NA
G675_00729	G675.gene.6345.1	G675.mRNA.9335.1	G675.polypeptide.9335.1	gene_symbol=CYP86B1;product_name=Cytochrome_P450_86B1	1.64392	NA
G675_05463	G675.gene.10871.1	G675.mRNA.16003.1	G675.polypeptide.16003.1	gene_symbol=YPQ2;product_name=Probable_vacuolar_amino_acid_transporter_YPQ2;	1.64745	NA
G675_02582	G675.gene.6238.1	G675.mRNA.9181.1	G675.polypeptide.9181.1	gene_symbol=Dagla;product_name=Sn1-specific_diacylglycerol_lipase_alpha	1.65657	NA
G675_06584	G675.gene.12372.1	G675.mRNA.18220.1	G675.polypeptide.18220.1	gene_symbol=ARG2;product_name=Amino-acid_acetyltransferase,_mitochondrial	1.65664	NA
G675_09583	G675.gene.6779.1	G675.mRNA.9997.1	G675.polypeptide.9997.1	product_name=hypothetical_protein	1.66885	NA
G675_06749	G675.gene.11685.1	G675.mRNA.17223.1	G675.polypeptide.17223.1	product_name=hypothetical_protein	1.67332	NA
G675_05016	G675.gene.4221.1	G675.mRNA.6332.1	G675.polypeptide.6332.1	gene_symbol=Mlh1;product_name=DNA_mismatch_repair_protein_Mlh1;	1.67383	NA
G675_01472	G675.gene.5327.1	G675.mRNA.7863.1	G675.polypeptide.7863.1	gene_symbol=pdcA;product_name=Pyruvate_decarboxylase	1.67456	NA
G675_04069	G675.gene.3168.1	G675.mRNA.4728.1	G675.polypeptide.4728.1	gene_symbol=regA;product_name=3',5'-cyclic-nucleotide_phosphodiesterase_regA	1.6759	NA
G675_06716	G675.gene.10914.1	G675.mRNA.16065.1	G675.polypeptide.16065.1	gene_symbol=acu-9;product_name=Malate_synthase,_glyoxysomal	1.67899	NA
G675_10628	G675.gene.1428.1	G675.mRNA.2099.1	G675.polypeptide.2099.1	gene_symbol=HMGB6;product_name=High_mobility_group_B_protein_6;	1.67916	NA
G675_01033	G675.gene.7686.1	G675.mRNA.11346.1	G675.polypeptide.11346.1	product_name=hypothetical_protein	1.68114	NA
G675_02343	G675.gene.5496.1	G675.mRNA.8114.1	G675.polypeptide.8114.1	product_name=hypothetical_protein	1.68343	NA
G675_03989	G675.gene.8989.1	G675.mRNA.13259.1	G675.polypeptide.13259.1	gene_symbol=shoc2;product_name=Leucine-rich_repeat_protein_SHOC-2;	1.69043	NA
G675_07114	G675.gene.370.1	G675.mRNA.541.1	G675.polypeptide.541.1	gene_symbol=ftmP450-3;product_name=Fumitremorgin_C_monooxygenase	1.69876	NA
G675_09690	G675.gene.6903.1	G675.mRNA.10172.1	G675.polypeptide.10172.1	gene_symbol=TFEC;product_name=Transcription_factor_EC;	1.69914	NA
G675_08736	G675.gene.5598.1	G675.mRNA.8258.1	G675.polypeptide.8258.1	gene_symbol=HMGB6;product_name=High_mobility_group_B_protein_6;	1.70569	NA
G675_12300	G675.gene.3538.1	G675.mRNA.5277.1	G675.polypeptide.5277.1	product_name=hypothetical_protein	1.70699	NA
G675_03243	G675.gene.11316.1	G675.mRNA.16679.1	G675.polypeptide.16679.1	gene_symbol=Brca2;product_name=Breast_cancer_type_2_susceptibility_protein_homolog;	1.71328	NA
G675_11385	G675.gene.10753.1	G675.mRNA.15833.1	G675.polypeptide.15833.1	product_name=hypothetical_protein	1.7133	NA
G675_03228	G675.gene.10275.1	G675.mRNA.15147.1	G675.polypeptide.15147.1	product_name=hypothetical_protein	1.71659	NA
G675_00508	G675.gene.4278.1	G675.mRNA.6419.1	G675.polypeptide.6419.1	gene_symbol=NMRAL1;product_name=NmrA-like_family_domain-containing_protein_1;	1.73003	NA
G675_02509	G675.gene.8168.1	G675.mRNA.12062.1	G675.polypeptide.12062.1	gene_symbol=TRX1;product_name=Thioredoxin-1;	1.73102	NA
G675_05063	G675.gene.8550.1	G675.mRNA.12623.1	G675.polypeptide.12623.1	gene_symbol=R3HCC1L;product_name=Coiled-coil_domain-containing_protein_R3HCC1L;	1.74611	NA
G675_04943	G675.gene.12498.1	G675.mRNA.18392.1	G675.polypeptide.18392.1	gene_symbol=urg1;product_name=Uracil-regulated_protein_1	1.74767	NA
G675_09672	G675.gene.6885.1	G675.mRNA.10149.1	G675.polypeptide.10149.1	gene_symbol=vrdA;product_name=Versiconal_hemiacetal_acetate_reductase	1.7514	NA
G675_02360	G675.gene.5513.1	G675.mRNA.8137.1	G675.polypeptide.8137.1	gene_symbol=mug190;product_name=Meiotically_up-regulated_gene_190_protein;	1.76576	NA
G675_06933	G675.gene.2353.1	G675.mRNA.3500.1	G675.polypeptide.3500.1	gene_symbol=CDS1;product_name=Phosphatidate_cytidylyltransferase	1.76697	NA
G675_07015	G675.gene.2641.1	G675.mRNA.3957.1	G675.polypeptide.3957.1	product_name=hypothetical_protein	1.76775	NA
G675_03105	G675.gene.7395.1	G675.mRNA.10893.1	G675.polypeptide.10893.1	gene_symbol=pah;product_name=Phenylalanine-4-hydroxylase	1.77534	NA
G675_03493	G675.gene.91.1	G675.mRNA.127.1	G675.polypeptide.127.1	product_name=hypothetical_protein	1.77701	NA
G675_09525	G675.gene.4975.1	G675.mRNA.7367.1	G675.polypeptide.7367.1	product_name=hypothetical_protein	1.78537	NA
G675_01390	G675.gene.1862.1	G675.mRNA.2733.1	G675.polypeptide.2733.1	gene_symbol=PRW1;product_name=WD_repeat-containing_protein_PICST_83842	1.78601	NA
G675_01778	G675.gene.5322.1	G675.mRNA.7858.1	G675.polypeptide.7858.1	product_name=hypothetical_protein	1.7931	NA
G675_07949	G675.gene.7915.1	G675.mRNA.11683.1	G675.polypeptide.11683.1	product_name=hypothetical_protein	1.81942	NA
G675_08357	G675.gene.767.1	G675.mRNA.1132.1	G675.polypeptide.1132.1	product_name=hypothetical_protein	1.82121	NA
G675_11631	G675.gene.3581.1	G675.mRNA.5332.1	G675.polypeptide.5332.1	gene_symbol=NFS1;product_name=Cysteine_desulfurase,_mitochondrial	1.8309	NA
G675_12113	G675.gene.11176.1	G675.mRNA.16453.1	G675.polypeptide.16453.1	product_name=Uncharacterized_vacuolar_membrane_protein_YJR054W;	1.83171	NA
G675_11064	G675.gene.7587.1	G675.mRNA.11180.1	G675.polypeptide.11180.1	gene_symbol=GNPDA1;product_name=Glucosamine-6-phosphate_isomerase_1	1.83774	NA
G675_08276	G675.gene.928.1	G675.mRNA.1379.1	G675.polypeptide.1379.1	product_name=PARP-type_zinc_finger-containing_protein_C2A9.07c;	1.8516	NA
G675_09362	G675.gene.2067.1	G675.mRNA.3057.1	G675.polypeptide.3057.1	product_name=hypothetical_protein	1.8538	NA
G675_09689	G675.gene.6902.1	G675.mRNA.10171.1	G675.polypeptide.10171.1	product_name=hypothetical_protein	1.86139	NA
G675_03090	G675.gene.5024.1	G675.mRNA.7446.1	G675.polypeptide.7446.1	product_name=hypothetical_protein	1.87344	NA
G675_09924	G675.gene.8202.1	G675.mRNA.12105.1	G675.polypeptide.12105.1	product_name=hypothetical_protein	1.8782	NA
G675_11367	G675.gene.10735.1	G675.mRNA.15805.1	G675.polypeptide.15805.1	gene_symbol=trp-3;product_name=Tryptophan_synthase	1.88674	NA
G675_05666	G675.gene.10994.1	G675.mRNA.16175.1	G675.polypeptide.16175.1	gene_symbol=BAT1;product_name=Amino-acid_permease_BAT1;	1.89201	NA
G675_09081	G675.gene.691.1	G675.mRNA.1015.1	G675.polypeptide.1015.1	product_name=hypothetical_protein	1.89613	NA
G675_07673	G675.gene.12186.1	G675.mRNA.17936.1	G675.polypeptide.17936.1	gene_symbol=atf21;product_name=Transcription_factor_atf21;	1.91139	NA
G675_11630	G675.gene.3580.1	G675.mRNA.5328.1	G675.polypeptide.5328.1	gene_symbol=sod22;product_name=Probable_Na(+)/H(+)_antiporter_C3A11.09;	1.91828	NA
G675_03835	G675.gene.11855.1	G675.mRNA.17474.1	G675.polypeptide.17474.1	gene_symbol=mxr1;product_name=Probable_peptide_methionine_sulfoxide_reductase	1.91958	NA
G675_01277	G675.gene.584.1	G675.mRNA.853.1	G675.polypeptide.853.1	product_name=hypothetical_protein	1.92194	NA
G675_00155	G675.gene.1374.1	G675.mRNA.2019.1	G675.polypeptide.2019.1	product_name=hypothetical_protein	1.93245	NA
G675_10708	G675.gene.9128.1	G675.mRNA.13474.1	G675.polypeptide.13474.1	product_name=hypothetical_protein	1.95236	NA
G675_01131	G675.gene.9307.1	G675.mRNA.13732.1	G675.polypeptide.13732.1	product_name=hypothetical_protein	1.95376	NA
G675_06937	G675.gene.1014.1	G675.mRNA.1520.1	G675.polypeptide.1520.1	gene_symbol=STL1;product_name=Sugar_transporter_STL1;	1.9605	NA
G675_08152	G675.gene.3867.1	G675.mRNA.5777.1	G675.polypeptide.5777.1	product_name=Arrestin_domain-containing_protein_C31A2.12;	1.96523	NA
G675_00124	G675.gene.12230.1	G675.mRNA.18006.1	G675.polypeptide.18006.1	gene_symbol=JEN1;product_name=Carboxylic_acid_transporter_protein_homolog;	1.97486	NA
G675_01298	G675.gene.3299.1	G675.mRNA.4925.1	G675.polypeptide.4925.1	gene_symbol=rpl27a;product_name=60S_ribosomal_protein_L27-A;	1.97612	NA
G675_00131	G675.gene.12237.1	G675.mRNA.18014.1	G675.polypeptide.18014.1	product_name=hypothetical_protein	1.9858	NA
G675_10593	G675.gene.12173.1	G675.mRNA.17921.1	G675.polypeptide.17921.1	product_name=hypothetical_protein	1.98921	NA
G675_03169	G675.gene.7036.1	G675.mRNA.10361.1	G675.polypeptide.10361.1	product_name=hypothetical_protein	1.99247	NA
G675_01975	G675.gene.641.1	G675.mRNA.937.1	G675.polypeptide.937.1	gene_symbol=mms19;product_name=MMS19_nucleotide_excision_repair_protein_homolog;	1.99269	NA
G675_04016	G675.gene.9016.1	G675.mRNA.13306.1	G675.polypeptide.13306.1	gene_symbol=AOX;product_name=Ubiquinol_oxidase,_mitochondrial	2.00619	NA
G675_02969	G675.gene.5722.1	G675.mRNA.8453.1	G675.polypeptide.8453.1	product_name=Uncharacterized_protein_C4G3.03;	2.01256	NA
G675_00716	G675.gene.6332.1	G675.mRNA.9320.1	G675.polypeptide.9320.1	product_name=hypothetical_protein	2.01469	NA
G675_03086	G675.gene.5020.1	G675.mRNA.7442.1	G675.polypeptide.7442.1	product_name=Putative_alpha/beta_hydrolase_R526	2.01773	NA
G675_11650	G675.gene.10177.1	G675.mRNA.14999.1	G675.polypeptide.14999.1	product_name=Probable_aspartokinase	2.03485	NA
G675_09035	G675.gene.2108.1	G675.mRNA.3128.1	G675.polypeptide.3128.1	product_name=hypothetical_protein	2.03864	NA
G675_11117	G675.gene.7408.1	G675.mRNA.10921.1	G675.polypeptide.10921.1	gene_symbol=PEX5;product_name=Peroxisomal_targeting_signal_1_receptor;	2.04794	NA
G675_01480	G675.gene.5335.1	G675.mRNA.7871.1	G675.polypeptide.7871.1	gene_symbol=BAT1;product_name=Amino-acid_permease_BAT1;	2.04845	NA
G675_10497	G675.gene.3994.1	G675.mRNA.5988.1	G675.polypeptide.5988.1	product_name=Ornithine_carbamoyltransferase,_mitochondrial	2.05262	NA
G675_03193	G675.gene.8813.1	G675.mRNA.12981.1	G675.polypeptide.12981.1	gene_symbol=gefA;product_name=Ras_guanine_nucleotide_exchange_factor_A;	2.07162	NA
G675_00637	G675.gene.12020.1	G675.mRNA.17716.1	G675.polypeptide.17716.1	product_name=hypothetical_protein	2.07622	NA
G675_02690	G675.gene.3791.1	G675.mRNA.5662.1	G675.polypeptide.5662.1	gene_symbol=hbx10;product_name=Homeobox_protein_10;	2.10102	NA
G675_00095	G675.gene.5784.1	G675.mRNA.8531.1	G675.polypeptide.8531.1	product_name=hypothetical_protein	2.11279	NA
G675_09846	G675.gene.5311.1	G675.mRNA.7842.1	G675.polypeptide.7842.1	gene_symbol=SEY1;product_name=Protein_SEY1	2.11765	NA
G675_10272	G675.gene.10387.1	G675.mRNA.15307.1	G675.polypeptide.15307.1	product_name=Uncharacterized_transporter_C1002.16c;	2.11831	NA
G675_11562	G675.gene.4140.1	G675.mRNA.6207.1	G675.polypeptide.6207.1	product_name=hypothetical_protein	2.12079	NA
G675_05683	G675.gene.7165.1	G675.mRNA.10543.1	G675.polypeptide.10543.1	gene_symbol=mirB;product_name=Siderophore_iron_transporter_mirB;	2.13348	NA
G675_12086	G675.gene.1224.1	G675.mRNA.1813.1	G675.polypeptide.1813.1	product_name=hypothetical_protein	2.14151	NA
G675_11053	G675.gene.7576.1	G675.mRNA.11162.1	G675.polypeptide.11162.1	product_name=hypothetical_protein	2.16973	NA
G675_12034	G675.gene.2276.1	G675.mRNA.3386.1	G675.polypeptide.3386.1	product_name=Uncharacterized_protein_YML020W	2.18505	NA
G675_11512	G675.gene.5373.1	G675.mRNA.7931.1	G675.polypeptide.7931.1	gene_symbol=GAD4;product_name=Glutamate_decarboxylase_4	2.18559	NA
G675_06428	G675.gene.1616.1	G675.mRNA.2384.1	G675.polypeptide.2384.1	gene_symbol=ZIFL2;product_name=Probable_peptide/nitrate_transporter_At3g43790;	2.22389	NA
G675_09094	G675.gene.8714.1	G675.mRNA.12848.1	G675.polypeptide.12848.1	product_name=hypothetical_protein	2.23501	NA
G675_03780	G675.gene.7455.1	G675.mRNA.10984.1	G675.polypeptide.10984.1	gene_symbol=TFA;product_name=4-hydroxyphenylpyruvate_dioxygenase	2.2468	NA
G675_12016	G675.gene.2258.1	G675.mRNA.3356.1	G675.polypeptide.3356.1	product_name=hypothetical_protein	2.25571	NA
G675_10221	G675.gene.11494.1	G675.mRNA.16946.1	G675.polypeptide.16946.1	gene_symbol=CRZ1;product_name=Transcriptional_regulator_CRZ1;	2.26411	NA
G675_01176	G675.gene.4193.1	G675.mRNA.6285.1	G675.polypeptide.6285.1	gene_symbol=gtaJ;product_name=GATA_zinc_finger_domain-containing_protein_10;	2.26732	NA
G675_04389	G675.gene.3058.1	G675.mRNA.4563.1	G675.polypeptide.4563.1	gene_symbol=SER3;product_name=D-3-phosphoglycerate_dehydrogenase_1	2.27592	NA
G675_10841	G675.gene.9049.1	G675.mRNA.13358.1	G675.polypeptide.13358.1	gene_symbol=PCL9;product_name=PHO85_cyclin-9;	2.29378	NA
G675_02677	G675.gene.8882.1	G675.mRNA.13089.1	G675.polypeptide.13089.1	gene_symbol=CYP98A1;product_name=Cytochrome_P450_98A1	2.31112	NA
G675_03163	G675.gene.7030.1	G675.mRNA.10355.1	G675.polypeptide.10355.1	gene_symbol=CPY1;product_name=Carboxypeptidase_Y	2.31831	NA
G675_03226	G675.gene.10784.1	G675.mRNA.15878.1	G675.polypeptide.15878.1	product_name=Putative_metallophosphoesterase_YNL217W	2.33967	NA
G675_08446	G675.gene.12304.1	G675.mRNA.18111.1	G675.polypeptide.18111.1	gene_symbol=mirC;product_name=Siderophore_iron_transporter_mirC;	2.35469	NA
G675_08153	G675.gene.3868.1	G675.mRNA.5778.1	G675.polypeptide.5778.1	product_name=hypothetical_protein	2.36589	NA
G675_01213	G675.gene.8921.1	G675.mRNA.13137.1	G675.polypeptide.13137.1	gene_symbol=cao1;product_name=Copper_amine_oxidase_1	2.38344	NA
G675_01037	G675.gene.7690.1	G675.mRNA.11352.1	G675.polypeptide.11352.1	gene_symbol=gli3;product_name=Zinc_finger_protein_GLI3;	2.39596	NA
G675_02643	G675.gene.6299.1	G675.mRNA.9272.1	G675.polypeptide.9272.1	gene_symbol=ppr5;product_name=Pentatricopeptide_repeat-containing_protein_5,_mitochondrial;	2.42369	NA
G675_06969	G675.gene.7299.1	G675.mRNA.10732.1	G675.polypeptide.10732.1	product_name=hypothetical_protein	2.42912	NA
G675_08988	G675.gene.1945.1	G675.mRNA.2863.1	G675.polypeptide.2863.1	gene_symbol=PPZ1;product_name=Serine/threonine-protein_phosphatase_PP-Z1	2.43945	NA
G675_09024	G675.gene.2097.1	G675.mRNA.3114.1	G675.polypeptide.3114.1	product_name=hypothetical_protein	2.46622	NA
G675_06006	G675.gene.6644.1	G675.mRNA.9799.1	G675.polypeptide.9799.1	gene_symbol=amt1;product_name=Ammonium_transporter_1;	2.48295	NA
G675_11786	G675.gene.6823.1	G675.mRNA.10062.1	G675.polypeptide.10062.1	product_name=hypothetical_protein	2.48545	NA
G675_04986	G675.gene.8234.1	G675.mRNA.12152.1	G675.polypeptide.12152.1	product_name=hypothetical_protein	2.48659	NA
G675_04673	G675.gene.5954.1	G675.mRNA.8767.1	G675.polypeptide.8767.1	product_name=hypothetical_protein	2.49031	NA
G675_02347	G675.gene.5500.1	G675.mRNA.8121.1	G675.polypeptide.8121.1	product_name=hypothetical_protein	2.49199	NA
G675_02982	G675.gene.5735.1	G675.mRNA.8474.1	G675.polypeptide.8474.1	product_name=hypothetical_protein	2.5013	NA
G675_04745	G675.gene.6026.1	G675.mRNA.8874.1	G675.polypeptide.8874.1	gene_symbol=pepC;product_name=Subtilisin-like_serine_protease_pepC	2.50451	NA
G675_00196	G675.gene.7823.1	G675.mRNA.11533.1	G675.polypeptide.11533.1	product_name=hypothetical_protein	2.53174	NA
G675_01227	G675.gene.534.1	G675.mRNA.777.1	G675.polypeptide.777.1	product_name=hypothetical_protein	2.55846	NA
G675_09586	G675.gene.6782.1	G675.mRNA.10001.1	G675.polypeptide.10001.1	product_name=hypothetical_protein	2.61848	NA
G675_08013	G675.gene.1742.1	G675.mRNA.2551.1	G675.polypeptide.2551.1	gene_symbol=stuA;product_name=Cell_pattern_formation-associated_protein_stuA;	2.61848	NA
G675_00661	G675.gene.12044.1	G675.mRNA.17756.1	G675.polypeptide.17756.1	gene_symbol=QDR3;product_name=Quinidine_resistance_protein_3;	2.6634	NA
G675_05592	G675.gene.4533.1	G675.mRNA.6781.1	G675.polypeptide.6781.1	gene_symbol=MYB;product_name=Transcriptional_activator_Myb;	2.67462	NA
G675_07993	G675.gene.12200.1	G675.mRNA.17960.1	G675.polypeptide.17960.1	product_name=hypothetical_protein	2.7003	NA
G675_06077	G675.gene.6991.1	G675.mRNA.10295.1	G675.polypeptide.10295.1	product_name=hypothetical_protein	2.73435	NA
G675_02026	G675.gene.10326.1	G675.mRNA.15217.1	G675.polypeptide.15217.1	product_name=hypothetical_protein	2.75178	NA
G675_08765	G675.gene.5627.1	G675.mRNA.8298.1	G675.polypeptide.8298.1	gene_symbol=gluP;product_name=Glucose/galactose_transporter;	2.99352	NA
G675_04873	G675.gene.12428.1	G675.mRNA.18295.1	G675.polypeptide.18295.1	product_name=hypothetical_protein	3.12888	NA
G675_06980	G675.gene.10092.1	G675.mRNA.14872.1	G675.polypeptide.14872.1	gene_symbol=ND4;product_name=NADH-ubiquinone_oxidoreductase_chain_4	3.23168	NA
G675_11526	G675.gene.5387.1	G675.mRNA.7953.1	G675.polypeptide.7953.1	product_name=hypothetical_protein	3.23526	NA
G675_09306	G675.gene.128.1	G675.mRNA.176.1	G675.polypeptide.176.1	product_name=hypothetical_protein	3.25407	NA
G675_06975	G675.gene.10087.1	G675.mRNA.14867.1	G675.polypeptide.14867.1	gene_symbol=aI2;product_name=Probable_intron-encoded_endonuclease_aI2	3.50736	NA
G675_06290	G675.gene.8409.1	G675.mRNA.12398.1	G675.polypeptide.12398.1	product_name=Uncharacterized_MFS-type_transporter_C16A3.17c;	3.53509	NA
G675_04415	G675.gene.3084.1	G675.mRNA.4606.1	G675.polypeptide.4606.1	gene_symbol=SNF3;product_name=High-affinity_glucose_transporter_SNF3;	3.65744	NA
G675_06977	G675.gene.10089.1	G675.mRNA.14869.1	G675.polypeptide.14869.1	gene_symbol=COX2;product_name=Cytochrome_c_oxidase_subunit_2	3.66883	NA
G675_02018	G675.gene.10318.1	G675.mRNA.15206.1	G675.polypeptide.15206.1	product_name=hypothetical_protein	3.78868	NA
G675_12348	G675.gene.5071.1	G675.mRNA.7514.1	G675.polypeptide.7514.1	gene_symbol=SCRIB;product_name=Protein_scribble_homolog;	3.86494	NA
G675_05518	G675.gene.4459.1	G675.mRNA.6680.1	G675.polypeptide.6680.1	gene_symbol=pmp-3;product_name=Plasma_membrane_proteolipid_3;	4.43062	NA
G675_06859	G675.gene.8142.1	G675.mRNA.12025.1	G675.polypeptide.12025.1	product_name=hypothetical_protein	5.22431	NA
G675_10705	G675.gene.10010.1	G675.mRNA.14762.1	G675.polypeptide.14762.1	product_name=hypothetical_protein	5.22431	NA
G675_08763	G675.gene.5625.1	G675.mRNA.8296.1	G675.polypeptide.8296.1	gene_symbol=Plb1;product_name=Phospholipase_B1,_membrane-associated	5.4809	NA
G675_03275	G675.gene.11348.1	G675.mRNA.16723.1	G675.polypeptide.16723.1	product_name=hypothetical_protein	6.20489	NA
