# Supplementary material for: An integrated genomic and transcriptomic survey of mucormycosis-causing fungi
Source: Nat Commun. 2016 Jul 22;7:12218. doi: 10.1038/ncomms12218 (PMC4961843; doi:10.1038/ncomms12218)
Supplement: Supplementary Data 8 — Differentially expressed host genes. [file ncomms12218-s9.xlsx]

## Sheet: Sheet1
Supplementary Data 8. Differentially Expressed host genes
Values represent log (base 2) fold change of infected/uninfected control
#ID	Gene symbol	R. delemar 99-880 vs. uninfected; 6h	R. oryzae 99-892 vs. uninfected; 6h	M. circinelloides NRRL3636 vs. uninfected; 6h	R. delemar 99-880 vs. uninfected; 16h	R. oryzae 99-892 vs. uninfected; 16h	M. circinelloides NRRL3636 vs. uninfected; 16h
ENSG00000213213	CCDC183	1.30222	0	0	0	0	0
ENSG00000107954	NEURL1	1.24857	0	0	0	0	0
ENSG00000155760	FZD7	1.32059	0	0	0	0	0
ENSG00000125266	EFNB2	1.00836	0	0	0	0	0
ENSG00000226098	SEC11B	-1.37283	0	0	0	0	0
ENSG00000225037	EIF1AX-AS1	-2.13701	0	0	0	0	0
ENSG00000165905	GYLTL1B	1.16197	0	0	0	0	0
ENSG00000163283	ALPP	1.41423	0	0	0	0	0
ENSG00000215548	RP11-764K9.4	-1.14525	0	0	0	0	0
ENSG00000144711	IQSEC1	1.14058	0	0	0	0	0
ENSG00000110987	BCL7A	1.12677	0	0	0	0	0
ENSG00000234921	RP11-85O21.5	-3.01043	0	0	0	0	0
ENSG00000187550	SBK2	1.2254	0	0	0	0	0
ENSG00000082126	MPP4	-1.93171	0	0	0	0	0
ENSG00000175662	TOM1L2	1.25714	0	0	0	0	0
ENSG00000128268	MGAT3	2.17762	0	0	0	0	0
ENSG00000254231	CTD-2284J15.1	-1.34543	0	0	0	0	0
ENSG00000149328	GLB1L2	1.11906	0	0	0	0	0
ENSG00000169896	ITGAM	1.00689	0	0	0	0	0
ENSG00000104722	NEFM	2.04229	0	0	0	0	0
ENSG00000091490	SEL1L3	1.0389	0	0	0	0	0
ENSG00000153237	CCDC148	-1.05622	0	0	0	0	0
ENSG00000144712	CAND2	1.02649	0	0	0	0	0
ENSG00000142949	PTPRF	1.64237	0	0	0	0	0
ENSG00000239959	ENPP7P2	-2.53699	0	0	0	0	0
ENSG00000007202	KIAA0100	1.12639	0	0	0	0	0
ENSG00000251066	CTC-534B23.1	1.06196	0	0	0	0	0
ENSG00000140943	MBTPS1	1.17903	0	0	0	0	0
ENSG00000105426	PTPRS	1.05527	0	0	0	0	0
ENSG00000234936	AC010883.5	-1.00835	0	0	0	0	0
ENSG00000176022	B3GALT6	1.492	0	0	0	0	0
ENSG00000148468	FAM171A1	1.47068	0	0	0	0	0
ENSG00000157350	ST3GAL2	1.09959	0	0	0	0	0
ENSG00000111249	CUX2	2.71232	0	0	0	0	0
ENSG00000169105	CHST14	1.04209	0	0	0	0	0
ENSG00000071242	RPS6KA2	1.87919	0	0	0	0	0
ENSG00000170289	CNGB3	-1.46626	0	0	0	0	0
ENSG00000184602	SNN	1.09249	0	0	0	0	0
ENSG00000253180	RP11-410L14.1	-2.33497	0	0	0	0	0
ENSG00000235475	LINC01372	-1.12049	0	0	0	0	0
ENSG00000069188	SDK2	1.02813	0	0	0	0	0
ENSG00000204311	DFNB59	-1.35979	0	0	0	0	0
ENSG00000172171	TEFM	-1.04229	0	0	0	0	0
ENSG00000115239	GPR75-ASB3	-1.12103	0	0	0	0	0
ENSG00000007541	PIGQ	1.01433	0	0	0	0	0
ENSG00000184106	TREML3P	3.67127	0	0	0	0	0
ENSG00000228389	AC068039.4	-1.20409	0	0	0	0	0
ENSG00000206989	SNORD63	-2.06352	0	0	0	0	0
ENSG00000105647	PIK3R2	-2.67069	0	0	0	0	0
ENSG00000206790	Y_RNA	-2.90583	0	0	0	0	0
ENSG00000182378	PLCXD1	1.34389	0	0	0	0	0
ENSG00000155962	CLIC2	-1.38858	0	0	0	0	0
ENSG00000252590	RNU7-143P	-4.61372	0	0	0	0	0
ENSG00000055163	CYFIP2	1.01957	0	0	0	0	0
ENSG00000155090	KLF10	1.06803	0	0	0	0	0
ENSG00000121057	AKAP1	1.20445	0	0	0	0	0
ENSG00000225578	NCBP2-AS1	-1.6756	0	0	0	0	0
ENSG00000198938	MT-CO3	-1.24871	0	0	0	0	0
ENSG00000236850	BMS1P20	-1.19699	0	0	0	0	0
ENSG00000250878	METTL21EP	-2.17174	0	0	0	0	0
ENSG00000178597	PSAPL1	1.75357	0	0	0	0	0
ENSG00000019505	SYT13	1.03811	0	0	0	0	0
ENSG00000250474	WBP1LP2	1.35203	0	0	0	0	0
ENSG00000163064	EN1	1.33405	0	0	0	0	0
ENSG00000172733	PURG	-2.79305	0	0	0	0	0
ENSG00000179031	LL0XNC01-131B10.2	-2.10134	0	0	0	0	0
ENSG00000161013	MGAT4B	1.17175	0	0	0	0	0
ENSG00000148297	MED22	1.10753	0	0	0	0	0
ENSG00000188732	FAM221A	-1.36689	0	0	0	0	0
ENSG00000111667	USP5	1.04869	0	0	0	0	0
ENSG00000138092	CENPO	1.08226	0	0	0	0	0
ENSG00000163806	SPDYA	-1.95021	0	0	0	0	0
ENSG00000136197	C7orf25	-1.87641	0	0	0	0	0
ENSG00000198015	MRPL42	-1.11372	0	0	0	0	0
ENSG00000006634	DBF4	-1.16078	0	0	0	0	0
ENSG00000104368	PLAT	1.03627	0	0	0	0	0
ENSG00000140859	KIFC3	1.20351	0	0	0	0	0
ENSG00000173898	SPTBN2	1.01169	0	0	0	0	0
ENSG00000070366	SMG6	1.1951	0	0	0	0	0
ENSG00000147234	FRMPD3	1.52248	0	0	0	0	0
ENSG00000167695	FAM57A	1.61218	0	0	0	0	0
ENSG00000136205	TNS3	1.16346	0	0	0	0	0
ENSG00000157570	TSPAN18	1.24326	0	0	0	0	0
ENSG00000081913	PHLPP1	1.20368	0	0	0	0	0
ENSG00000158156	XKR8	1.04127	0	0	0	0	0
ENSG00000204778	RP11-15J10.1	-1.08036	0	0	0	0	0
ENSG00000183317	EPHA10	1.04519	0	0	0	0	0
ENSG00000196730	DAPK1	1.11757	0	0	0	0	0
ENSG00000137809	ITGA11	1.11987	0	0	0	0	0
ENSG00000089154	GCN1L1	1.04254	0	0	0	0	0
ENSG00000121060	TRIM25	1.01527	0	0	0	0	0
ENSG00000130164	LDLR	1.24971	0	0	0	0	0
ENSG00000167716	WDR81	1.09415	0	0	0	0	0
ENSG00000236548	RNF217-AS1	-1.26034	0	0	0	0	0
ENSG00000183111	ARHGEF37	1.9467	0	0	0	0	0
ENSG00000227946	AC007383.3	-1.45616	0	0	0	0	0
ENSG00000198625	MDM4	-1.01617	0	0	0	0	0
ENSG00000013288	MAN2B2	1.14384	0	0	0	0	0
ENSG00000200769	Y_RNA	-4.11427	0	0	0	0	0
ENSG00000173120	KDM2A	1.2784	0	0	0	0	0
ENSG00000243667	WDR92	-1.36165	0	0	0	0	0
ENSG00000187624	C17orf97	-1.31734	0	0	0	0	0
ENSG00000130402	ACTN4	1.25237	0	0	0	0	0
ENSG00000129951	LPPR3	1.02755	0	0	0	0	0
ENSG00000184923	NUTM2A	2.26751	0	0	0	0	0
ENSG00000149654	CDH22	3.38753	0	0	0	0	0
ENSG00000214121	TDPX2	-1.7347	0	0	0	0	0
ENSG00000128652	HOXD3	-4.96314	0	0	0	0	0
ENSG00000131558	EXOC4	1.06363	0	0	0	0	0
ENSG00000156599	ZDHHC5	1.29131	0	0	0	0	0
ENSG00000182774	RPS17	-1.05284	0	0	0	0	0
ENSG00000241111	PRICKLE2-AS1	-2.02793	0	0	0	0	0
ENSG00000160959	LRRC14	1.04197	0	0	0	0	0
ENSG00000111110	PPM1H	1.1232	0	0	0	0	0
ENSG00000143126	CELSR2	1.15188	0	0	0	0	0
ENSG00000101350	KIF3B	1.07346	0	0	0	0	0
ENSG00000218512	SPTLC1P2	-1.33614	0	0	0	0	0
ENSG00000215946	MIR941-1	2.39751	0	0	0	0	0
ENSG00000175166	PSMD2	1.07946	0	0	0	0	0
ENSG00000170382	LRRN2	1.14181	0	0	0	0	0
ENSG00000124399	RP11-663P9.2	-1.0378	0	0	0	0	0
ENSG00000119640	ACYP1	-1.0046	0	0	0	0	0
ENSG00000228981	RP11-364L4.1	-3.77546	0	0	0	0	0
ENSG00000118898	PPL	1.24562	0	0	0	0	0
ENSG00000128165	ADM2	1.03051	0	0	0	0	0
ENSG00000216895	AC009403.2	-1.019	0	0	0	0	0
ENSG00000235700	CYCSP52	-5.36656	0	0	0	0	0
ENSG00000109265	KIAA1211	1.06403	0	0	0	0	0
ENSG00000221866	PLXNA4	1.34774	0	0	0	0	0
ENSG00000166669	ATF7IP2	-1.02367	0	0	0	0	0
ENSG00000185338	SOCS1	-1.60112	0	0	0	0	0
ENSG00000235687	LINC00993	-1.98131	0	0	0	0	0
ENSG00000100889	PCK2	1.03465	0	0	0	0	0
ENSG00000253819	LINC01151	-1.77586	0	0	0	0	0
ENSG00000072110	ACTN1	1.00651	0	0	0	0	0
ENSG00000170345	FOS	3.02691	0	0	0	0	0
ENSG00000142583	SLC2A5	2.38447	0	0	0	0	0
ENSG00000214243	AC004980.10	-2.1377	0	0	0	0	0
ENSG00000140320	BAHD1	1.03258	0	0	0	0	0
ENSG00000229278	RP11-483F11.7	-2.17174	0	0	0	0	0
ENSG00000168763	CNNM3	1.18293	0	0	0	0	0
ENSG00000227827	RP11-958N24.2	1.08696	0	0	0	0	0
ENSG00000253961	RP11-363L24.3	-1.71024	0	0	0	0	0
ENSG00000253736	RP11-779O18.3	2.32603	0	0	0	0	0
ENSG00000101577	LPIN2	1.14735	0	0	0	0	0
ENSG00000229237	HMGN1P37	-1.26907	0	0	0	0	0
ENSG00000177283	FZD8	1.26001	0	0	0	0	0
ENSG00000219438	FAM19A5	1.31361	0	0	0	0	0
ENSG00000134489	HRH4	-2.38962	0	0	0	0	0
ENSG00000243094	RP11-1084A12.1	-1.77586	0	0	0	0	0
ENSG00000244055	AC007566.10	-2.73981	0	0	0	0	0
ENSG00000248254	AC092597.3	-4.96314	0	0	0	0	0
ENSG00000146090	RASGEF1C	2.49293	0	0	0	0	0
ENSG00000114248	LRRC31	-2.53699	0	0	0	0	0
ENSG00000011478	QPCTL	1.01906	0	0	0	0	0
ENSG00000168067	MAP4K2	1.07272	0	0	0	0	0
ENSG00000135549	PKIB	-1.40825	0	0	0	0	0
ENSG00000201944	SNORA72	-2.38962	0	0	0	0	0
ENSG00000170265	ZNF282	1.44425	0	0	0	0	0
ENSG00000163909	HEYL	1.40508	0	0	0	0	0
ENSG00000160801	PTH1R	1.027	0	0	0	0	0
ENSG00000137310	TCF19	1.08697	0	0	0	0	0
ENSG00000032444	PNPLA6	1.17815	0	0	0	0	0
ENSG00000095319	NUP188	1.01958	0	0	0	0	0
ENSG00000151208	DLG5	1.08859	0	0	0	0	0
ENSG00000232388	LINC00493	-1.12893	0	0	0	0	0
ENSG00000152670	DDX4	-2.79305	0	0	0	0	0
ENSG00000099194	SCD	1.04575	0	0	0	0	0
ENSG00000176595	KBTBD11	1.24026	0	0	0	0	0
ENSG00000079999	KEAP1	1.06732	0	0	0	0	0
ENSG00000074047	GLI2	1.01313	0	0	0	0	0
ENSG00000065534	MYLK	1.05128	0	0	0	0	0
ENSG00000157593	SLC35B2	1.02277	0	0	0	0	0
ENSG00000232134	RPS15AP12	-1.06981	0	0	0	0	0
ENSG00000131876	SNRPA1	-1.07472	0	0	0	0	0
ENSG00000185436	IFNLR1	1.22201	0	0	0	0	0
ENSG00000162383	SLC1A7	1.11357	0	0	0	0	0
ENSG00000011451	WIZ	1.02738	0	0	0	0	0
ENSG00000137076	TLN1	1.1142	0	0	0	0	0
ENSG00000143373	ZNF687	1.11444	0	0	0	0	0
ENSG00000007171	NOS2	1.69522	0	0	0	0	0
ENSG00000182873	RP11-181G12.2	1.14951	0	0	0	0	0
ENSG00000179941	BBS10	-1.20014	0	0	0	0	0
ENSG00000166025	AMOTL1	1.12903	0	0	0	0	0
ENSG00000235565	RP11-86H7.7	1.10067	0	0	0	0	0
ENSG00000224574	COL18A1-AS2	3.53636	0	0	0	0	0
ENSG00000101443	WFDC2	2.56348	0	0	0	0	0
ENSG00000180610	ZBTB12P1	-1.1171	0	0	0	0	0
ENSG00000232671	RP11-126K1.2	-1.18276	0	0	0	0	0
ENSG00000132359	RAP1GAP2	1.11645	0	0	0	0	0
ENSG00000173706	HEG1	1.17862	0	0	0	0	0
ENSG00000124225	PMEPA1	1.14918	0	0	0	0	0
ENSG00000143110	C1orf162	-1.11261	0	0	0	0	0
ENSG00000129657	SEC14L1	1.12458	0	0	0	0	0
ENSG00000214035	AC073310.4	-5.11051	0	0	0	0	0
ENSG00000175449	RFESD	-1.763	0	0	0	0	0
ENSG00000152463	OLAH	-2.67069	0	0	0	0	0
ENSG00000280355	RP11-119F19.5	-1.33028	0	0	0	0	0
ENSG00000188873	RPL10AP2	-1.15888	0	0	0	0	0
ENSG00000139641	ESYT1	1.15516	0	0	0	0	0
ENSG00000236003	AC007050.17	4.68723	0	0	0	0	0
ENSG00000168300	PCMTD1	-1.02076	0	0	0	0	0
ENSG00000154783	FGD5	1.6137	0	0	0	0	0
ENSG00000088726	TMEM40	1.28216	0	0	0	0	0
ENSG00000225385	RP11-350E12.4	-1.68114	0	0	0	0	0
ENSG00000232546	RP11-458F8.1	-1.32413	0	0	0	0	0
ENSG00000147117	ZNF157	-2.90583	0	0	0	0	0
ENSG00000112473	SLC39A7	1.06637	0	0	0	0	0
ENSG00000077984	CST7	-2.10236	0	0	0	0	0
ENSG00000250221	KRT8P32	1.20909	0	0	0	0	0
ENSG00000198840	MT-ND3	-1.21171	0	0	0	0	0
ENSG00000219023	RP3-340B19.2	-2.05945	0	0	0	0	0
ENSG00000178695	KCTD12	1.03904	0	0	0	0	0
ENSG00000163660	CCNL1	-1.20306	0	0	0	0	0
ENSG00000109066	TMEM104	1.03428	0	0	0	0	0
ENSG00000124126	PREX1	1.71591	0	0	0	0	0
ENSG00000004776	HSPB6	-6.40716	0	0	0	0	0
ENSG00000184887	BTBD6	1.0648	0	0	0	0	0
ENSG00000184371	CSF1	1.19448	0	0	0	0	0
ENSG00000173040	EVC2	1.28763	0	0	0	0	0
ENSG00000138107	ACTR1A	1.00414	0	0	0	0	0
ENSG00000212175	SNORA12	-1.17337	0	0	0	0	0
ENSG00000206881	RNU6-190P	-2.13701	0	0	0	0	0
ENSG00000132518	GUCY2D	3.22156	0	0	0	0	0
ENSG00000103222	ABCC1	1.00076	0	0	0	0	0
ENSG00000184702	2015-09-05	1.07197	0	0	0	0	0
ENSG00000087274	ADD1	1.00502	0	0	0	0	0
ENSG00000116133	DHCR24	1.46004	0	0	0	0	0
ENSG00000214999	AC129492.6	1.21556	0	0	0	0	0
ENSG00000177875	CCDC184	1.57566	0	0	0	0	0
ENSG00000166275	C10orf32	-1.05406	0	0	0	0	0
ENSG00000172939	OXSR1	1.01151	0	0	0	0	0
ENSG00000107957	SH3PXD2A	1.00857	0	0	0	0	0
ENSG00000228492	RAB11FIP1P1	-1.20137	0	0	0	0	0
ENSG00000235284	SNORD62A	1.77238	0	0	0	0	0
ENSG00000224950	RP5-1086K13.1	-1.2927	0	0	0	0	0
ENSG00000240571	RP11-775D22.3	-1.41989	0	0	0	0	0
ENSG00000130176	CNN1	1.16287	0	0	0	0	0
ENSG00000160703	NLRX1	1.24032	0	0	0	0	0
ENSG00000232398	TMPRSS11CP	-1.71024	0	0	0	0	0
ENSG00000160318	CLDND2	-1.0245	0	0	0	0	0
ENSG00000159842	ABR	1.41031	0	0	0	0	0
ENSG00000235253	AC010240.2	4.68723	0	0	0	0	0
ENSG00000130559	CAMSAP1	1.12054	0	0	0	0	0
ENSG00000107331	ABCA2	1.03268	0	0	0	0	0
ENSG00000144857	BOC	1.00558	0	0	0	0	0
ENSG00000116604	MEF2D	1.08414	0	0	0	0	0
ENSG00000236200	KDM4A-AS1	-1.04584	0	0	0	0	0
ENSG00000130377	ACSBG2	-1.22469	0	0	0	0	0
ENSG00000121270	ABCC11	1.02382	0	0	0	0	0
ENSG00000183833	MAATS1	-1.05918	0	0	0	0	0
ENSG00000175730	BAK1P1	1.19734	0	0	0	0	0
ENSG00000226101	AC007461.2	-2.53699	0	0	0	0	0
ENSG00000188687	SLC4A5	-1.31056	0	0	0	0	0
ENSG00000047849	MAP4	1.05112	0	0	0	0	0
ENSG00000245848	CEBPA	1.24947	0	0	0	0	0
ENSG00000057593	F7	1.04189	0	0	0	0	0
ENSG00000235916	RP13-444K19.1	-1.18187	0	0	0	0	0
ENSG00000124568	SLC17A1	-1.62794	0	0	0	0	0
ENSG00000184557	SOCS3	1.63494	0	0	0	0	0
ENSG00000162144	CYB561A3	1.10792	0	0	0	0	0
ENSG00000177706	FAM20C	2.28295	0	0	0	0	0
ENSG00000169668	BCRP2	-1.21155	0	0	0	0	0
ENSG00000136193	SCRN1	1.16819	0	0	0	0	0
ENSG00000179403	VWA1	1.61156	0	0	0	0	0
ENSG00000169418	NPR1	1.59441	0	0	0	0	0
ENSG00000145214	DGKQ	1.10735	0	0	0	0	0
ENSG00000100084	HIRA	1.09056	0	0	0	0	0
ENSG00000100266	PACSIN2	1.20321	0	0	0	0	0
ENSG00000143971	ETAA1	-1.28403	0	0	0	0	0
ENSG00000158427	TMSB15B	-1.34645	0	0	0	0	0
ENSG00000150990	DHX37	1.40528	0	0	0	0	0
ENSG00000240445	FOXO3B	1.46893	0	0	0	0	0
ENSG00000130202	PVRL2	1.28025	0	0	0	0	0
ENSG00000161904	LEMD2	1.00613	0	0	0	0	0
ENSG00000180769	WDFY3-AS2	-1.14432	0	0	0	0	0
ENSG00000105220	GPI	1.20598	0	0	0	0	0
ENSG00000156853	ZNF689	1.10374	0	0	0	0	0
ENSG00000103335	PIEZO1	1.02515	0	0	0	0	0
ENSG00000220685	RP11-530A18.1	-1.87162	0	0	0	0	0
ENSG00000202461	Y_RNA	-2.23454	0	0	0	0	0
ENSG00000175785	PRIMA1	1.58702	0	0	0	0	0
ENSG00000147576	ADHFE1	-1.06633	0	0	0	0	0
ENSG00000085185	BCORL1	1.05324	0	0	0	0	0
ENSG00000176912	TYMSOS	-1.01436	0	0	0	0	0
ENSG00000005379	BZRAP1	-2.4118	0	0	0	0	0
ENSG00000118689	FOXO3	1.36881	0	0	0	0	0
ENSG00000099995	SF3A1	1.00405	0	0	0	0	0
ENSG00000188710	QRFP	2.79471	0	0	0	0	0
ENSG00000106012	IQCE	1.03703	0	0	0	0	0
ENSG00000224848	RP11-535M15.1	3.53636	0	0	0	0	0
ENSG00000223284	RNU6-195P	-1.49528	0	0	0	0	0
ENSG00000232850	PTGES2-AS1	-1.08451	0	0	0	0	0
ENSG00000248329	APELA	-4.61372	0	0	0	0	0
ENSG00000161547	SRSF2	-1.06346	0	0	0	0	0
ENSG00000197472	ZNF695	-1.3776	0	0	0	0	0
ENSG00000198763	MT-ND2	-1.63841	0	0	0	0	0
ENSG00000103121	CMC2	-1.05713	0	0	0	0	0
ENSG00000065308	TRAM2	1.20712	0	0	0	0	0
ENSG00000185689	C6orf201	-1.22574	0	0	0	0	0
ENSG00000164880	INTS1	1.39432	0	0	0	0	0
ENSG00000161912	ADCY10P1	-1.09734	0	0	0	0	0
ENSG00000212533	SNORA75	-1.72646	0	0	0	0	0
ENSG00000171729	TMEM51	1.2163	0	0	0	0	0
ENSG00000198918	RPL39	-1.54376	0	0	0	0	0
ENSG00000147003	TMEM27	-1.14489	0	0	0	0	0
ENSG00000177169	ULK1	1.06689	0	0	0	0	0
ENSG00000121281	ADCY7	1.10169	0	0	0	0	0
ENSG00000204389	HSPA1A	-1.61888	0	0	0	0	0
ENSG00000075275	CELSR1	1.17719	0	0	0	0	0
ENSG00000068650	ATP11A	1.04309	0	0	0	0	0
ENSG00000135392	DNAJC14	1.20791	0	0	0	0	0
ENSG00000199051	MIR361	-2.53699	0	0	0	0	0
ENSG00000143851	PTPN7	2.39751	0	0	0	0	0
ENSG00000185442	FAM174B	1.02468	0	0	0	0	0
ENSG00000133816	MICAL2	1.22	0	0	0	0	0
ENSG00000148339	SLC25A25	1.1579	0	0	0	0	0
ENSG00000109270	LAMTOR3	-1.01886	0	0	0	0	0
ENSG00000050327	ARHGEF5	1.04196	0	0	0	0	0
ENSG00000198663	C6orf89	1.0422	0	0	0	0	0
ENSG00000175606	TMEM70	-1.20011	0	0	0	0	0
ENSG00000152229	PSTPIP2	-1.40808	0	0	0	0	0
ENSG00000118046	STK11	1.00344	0	0	0	0	0
ENSG00000232119	MCTS1	-1.0571	0	0	0	0	0
ENSG00000133454	MYO18B	2.44939	0	0	0	0	0
ENSG00000100412	ACO2	1.04784	0	0	0	0	0
ENSG00000103489	XYLT1	1.08488	0	0	0	0	0
ENSG00000033100	CHPF2	1.05977	0	0	0	0	0
ENSG00000135702	CHST5	-1.40225	0	0	0	0	0
ENSG00000137936	BCAR3	1.26073	0	0	0	0	0
ENSG00000203644	RP11-332M2.1	-1.09831	0	0	0	0	0
ENSG00000005007	UPF1	1.02384	0	0	0	0	0
ENSG00000239377	RP4-584D14.6	-1.22052	0	0	0	0	0
ENSG00000243498	UBA52P5	-2.49288	0	0	0	0	0
ENSG00000171552	BCL2L1	1.3179	0	0	0	0	0
ENSG00000117601	SERPINC1	-2.79305	0	0	0	0	0
ENSG00000070047	PHRF1	1.18738	0	0	0	0	0
ENSG00000183421	RIPK4	2.03393	0	0	0	0	0
ENSG00000057468	MSH4	-3.10796	0	0	0	0	0
ENSG00000135736	CCDC102A	1.1414	0	0	0	0	0
ENSG00000206931	RNU6-1042P	-2.20199	0	0	0	0	0
ENSG00000083838	ZNF446	1.02149	0	0	0	0	0
ENSG00000052749	RRP12	1.10718	0	0	0	0	0
ENSG00000120889	TNFRSF10B	1.00204	0	0	0	0	0
ENSG00000129824	RPS4Y1	-1.08626	0	0	0	0	0
ENSG00000184274	LINC00315	-1.18731	0	0	0	0	0
ENSG00000250208	FZD10-AS1	1.30012	0	0	0	0	0
ENSG00000103356	EARS2	1.06048	0	0	0	0	0
ENSG00000167996	FTH1	-1.52253	0	0	0	0	0
ENSG00000048471	SNX29	1.0155	0	0	0	0	0
ENSG00000041982	TNC	1.2458	0	0	0	0	0
ENSG00000207110	RNU1-106P	-1.97908	0	0	0	0	0
ENSG00000133962	CATSPERB	-1.63736	0	0	0	0	0
ENSG00000225431	AP001626.1	5.65895	0	0	0	0	0
ENSG00000145354	CISD2	-1.13875	0	0	0	0	0
ENSG00000235530	AC087294.2	-1.008	0	0	0	0	0
ENSG00000199961	SNORD1B	-5.47935	0	0	0	0	0
ENSG00000240132	ETF1P2	-1.07555	0	0	0	0	0
ENSG00000130726	TRIM28	1.19883	0	0	0	0	0
ENSG00000248923	MTND5P11	-1.41081	0	0	0	0	0
ENSG00000254154	RP4-798P15.3	-1.81067	0	0	0	0	0
ENSG00000137094	DNAJB5	1.14448	0	0	0	0	0
ENSG00000238406	RNU7-171P	-5.24421	0	0	0	0	0
ENSG00000133317	LGALS12	2.56348	0	0	0	0	0
ENSG00000057149	SERPINB3	-1.62794	0	0	0	0	0
ENSG00000119946	CNNM1	1.20715	0	0	0	0	0
ENSG00000180767	CHST13	1.09563	0	0	0	0	0
ENSG00000167889	MGAT5B	1.06669	0	0	0	0	0
ENSG00000215270	LA16c-60H5.7	1.2191	0	0	0	0	0
ENSG00000143147	GPR161	1.3395	0	0	0	0	0
ENSG00000122642	FKBP9	1.06002	0	0	0	0	0
ENSG00000254028	AC083843.2	-2.38962	0	0	0	0	0
ENSG00000222017	AC011997.1	-2.38962	0	0	0	0	0
ENSG00000075340	ADD2	1.14553	0	0	0	0	0
ENSG00000146700	SSC4D	1.01551	0	0	0	0	0
ENSG00000198886	MT-ND4	-1.01963	0	0	0	0	0
ENSG00000184258	CDR1	-1.39592	0	0	0	0	0
ENSG00000152931	PART1	-1.2315	0	0	0	0	0
ENSG00000240373	SEC62-AS1	-1.36037	0	0	0	0	0
ENSG00000164091	WDR82	1.09187	0	0	0	0	0
ENSG00000232775	AP000525.10	-1.36305	0	0	0	0	0
ENSG00000188459	WASF4P	1.31434	0	0	0	0	0
ENSG00000185924	RTN4RL1	1.12948	0	0	0	0	0
ENSG00000196843	ARID5A	1.91281	0	0	0	0	0
ENSG00000100647	SUSD6	1.33264	0	0	0	0	0
ENSG00000159692	CTBP1	1.0765	0	0	0	0	0
ENSG00000223080	Y_RNA	-2.53699	0	0	0	0	0
ENSG00000205363	C15orf59	1.37744	0	0	0	0	0
ENSG00000131409	LRRC4B	1.05757	0	0	0	0	0
ENSG00000164236	ANKRD33B	1.11622	0	0	0	0	0
ENSG00000200389	RNU6-509P	-4.61372	0	0	0	0	0
ENSG00000112494	UNC93A	1.53107	0	0	0	0	0
ENSG00000224476	RPL36P16	2.44939	0	0	0	0	0
ENSG00000163235	TGFA	1.00148	0	0	0	0	0
ENSG00000248794	CTD-2248H3.1	-1.22602	0	0	0	0	0
ENSG00000120457	KCNJ5	2.18096	0	0	0	0	0
ENSG00000143515	ATP8B2	1.03881	0	0	0	0	0
ENSG00000211459	MT-RNR1	-1.29218	0	0	0	0	0
ENSG00000206964	Y_RNA	-1.9527	0	0	0	0	0
ENSG00000198786	MT-ND5	-1.2007	0	0	0	0	0
ENSG00000235106	LINC00094	1.00247	0	0	0	0	0
ENSG00000198732	SMOC1	1.2546	0	0	0	0	0
ENSG00000235095	RP11-1217F2.1	-1.05831	0	0	0	0	0
ENSG00000166387	PPFIBP2	1.11367	0	0	0	0	0
ENSG00000232653	GOLGA8N	-1.12557	0	0	0	0	0
ENSG00000156469	MTERF3	-1.04494	0	0	0	0	0
ENSG00000105738	SIPA1L3	1.17662	0	0	0	0	0
ENSG00000105186	ANKRD27	1.05663	0	0	0	0	0
ENSG00000176994	SMCR8	1.00759	0	0	0	0	0
ENSG00000115602	IL1RL1	2.26101	0	0	0	0	0
ENSG00000142856	ITGB3BP	-1.2444	0	0	0	0	0
ENSG00000099958	DERL3	1.34337	0	0	0	0	0
ENSG00000115540	MOB4	-1.05117	0	0	0	0	0
ENSG00000050555	LAMC3	1.00317	0	0	0	0	0
ENSG00000250909	RP11-843P14.2	-1.3331	0	0	0	0	0
ENSG00000251279	CTC-436P18.1	-1.53782	0	0	0	0	0
ENSG00000214491	SEC14L6	4.68723	0	0	0	0	0
ENSG00000179981	TSHZ1	1.56855	0	0	0	0	0
ENSG00000100764	PSMC1	-1.0464	0	0	0	0	0
ENSG00000182575	NXPH3	0	1.68809	0	0	0	0
ENSG00000231865	SIK3-IT1	0	1.7429	0	0	0	0
ENSG00000166947	EPB42	0	-1.55606	0	0	0	0
ENSG00000226578	RP11-258F22.1	0	-5.02606	0	0	0	0
ENSG00000151136	BTBD11	0	1.06388	0	0	0	0
ENSG00000222578	RNA5SP345	0	-5.59619	0	0	0	0
ENSG00000167965	MLST8	0	1.00052	0	0	0	0
ENSG00000227527	RP11-223A3.1	0	-2.49939	0	0	0	0
ENSG00000158553	POM121L2	0	-5.02606	0	0	0	0
ENSG00000096006	CRISP3	0	-2.19957	0	0	0	0
ENSG00000253712	RP11-697M17.2	0	-4.71516	0	0	0	0
ENSG00000069667	RORA	0	-1.01364	0	0	0	0
ENSG00000146005	PSD2	0	1.15394	0	0	0	0
ENSG00000234382	RP11-40F6.1	0	-1.14436	0	0	0	0
ENSG00000226954	RP5-983L19.2	0	-4.71516	0	0	0	0
ENSG00000177483	RBM44	0	-1.13671	0	0	0	0
ENSG00000248774	RP11-798M19.3	0	-1.24103	0	0	0	0
ENSG00000078579	FGF20	0	-5.02606	0	0	0	0
ENSG00000164106	SCRG1	0	2.66508	0	0	0	0
ENSG00000153012	LGI2	0	2.09093	0	0	0	0
ENSG00000187186	RP11-195F19.5	0	-1.4573	0	0	0	0
ENSG00000212464	SNORA12	0	-1.80939	0	0	0	0
ENSG00000213005	PTTG3P	0	-1.22423	0	0	0	0
ENSG00000232369	RP5-882O7.4	0	-2.11376	0	0	0	0
ENSG00000252611	RNU6-1121P	0	-2.02251	0	0	0	0
ENSG00000214016	RP6-105D16.1	0	1.21823	0	0	0	0
ENSG00000100628	ASB2	0	3.01951	0	0	0	0
ENSG00000101888	NXT2	0	-1.04069	0	0	0	0
ENSG00000222071	MIR1915	0	-4.87897	0	0	0	0
ENSG00000100385	IL2RB	0	1.98429	0	0	0	0
ENSG00000142661	MYOM3	0	1.04967	0	0	0	0
ENSG00000143450	OAZ3	0	-1.42342	0	0	0	0
ENSG00000223725	AC007879.5	0	-1.81326	0	0	0	0
ENSG00000182687	GALR2	0	-1.19965	0	0	0	0
ENSG00000204469	PRRC2A	0	1.0537	0	0	0	0
ENSG00000144749	LRIG1	0	1.32121	0	0	0	0
ENSG00000171124	FUT3	0	1.07873	0	0	0	0
ENSG00000242252	BGLAP	0	-1.6162	0	0	0	0
ENSG00000204439	C6orf47	0	1.03792	0	0	0	0
ENSG00000039600	SOX30	0	-2.02251	0	0	0	0
ENSG00000248919	ATP5J2-PTCD1	0	-5.02606	0	0	0	0
ENSG00000196437	ZNF569	0	-1.06879	0	0	0	0
ENSG00000226953	AC010890.1	0	-1.10859	0	0	0	0
ENSG00000188396	TCTEX1D4	0	-1.3144	0	0	0	0
ENSG00000253502	ATP6V1G1P2	0	-4.71516	0	0	0	0
ENSG00000242531	RP11-299J3.6	0	-1.75125	0	0	0	0
ENSG00000186115	CYP4F2	0	-1.88608	0	0	0	0
ENSG00000114107	CEP70	0	-1.00872	0	0	0	0
ENSG00000173786	CNP	0	1.02165	0	0	0	0
ENSG00000167654	ATCAY	0	2.09093	0	0	0	0
ENSG00000201820	Y_RNA	0	-2.64232	0	0	0	0
ENSG00000180479	ZNF571	0	-1.00699	0	0	0	0
ENSG00000221986	MYBPHL	0	2.20433	0	0	0	0
ENSG00000232149	FERP1	0	-1.91586	0	0	0	0
ENSG00000162929	KIAA1841	0	-1.23461	0	0	0	0
ENSG00000175773	RP11-121M22.1	0	-1.85236	0	0	0	0
ENSG00000157978	LDLRAP1	0	1.01281	0	0	0	0
ENSG00000253921	CTB-113P19.3	0	-1.64182	0	0	0	0
ENSG00000207331	RNU6-1263P	0	-1.38159	0	0	0	0
ENSG00000240787	RP11-615J4.4	0	2.01235	0	0	0	0
ENSG00000204379	XAGE1A	0	5.29178	0	0	0	0
ENSG00000198134	RP11-267J23.4	0	1.13349	0	0	0	0
ENSG00000165181	C9orf84	0	-1.12243	0	0	0	0
ENSG00000104826	LHB	0	1.31458	0	0	0	0
ENSG00000212643	ZRSR1	0	-4.53034	0	0	0	0
ENSG00000213942	RP1-102E24.1	0	-2.69901	0	0	0	0
ENSG00000157107	FCHO2	0	-1.05878	0	0	0	0
ENSG00000206612	SNORA2A	0	-1.4011	0	0	0	0
ENSG00000073598	FNDC8	0	1.00086	0	0	0	0
ENSG00000015285	WAS	0	-1.28104	0	0	0	0
ENSG00000135604	STX11	0	1.1387	0	0	0	0
ENSG00000218261	RP11-96J19.1	0	-3.31373	0	0	0	0
ENSG00000221487	AC069294.1	0	-5.59619	0	0	0	0
ENSG00000242808	SOX2-OT	0	-1.08597	0	0	0	0
ENSG00000134317	GRHL1	0	-1.2329	0	0	0	0
ENSG00000132465	IGJ	0	-2.99741	0	0	0	0
ENSG00000237897	RP11-90H3.2	0	-4.87897	0	0	0	0
ENSG00000185130	HIST1H2BL	0	1.84378	0	0	0	0
ENSG00000182095	TNRC18	0	1.01509	0	0	0	0
ENSG00000156381	ANKRD9	0	1.1208	0	0	0	0
ENSG00000240776	RP11-435F17.1	0	2.85103	0	0	0	0
ENSG00000188763	FZD9	0	1.51186	0	0	0	0
ENSG00000157578	LCA5L	0	-1.04118	0	0	0	0
ENSG00000250327	RP11-173M11.2	0	1.71299	0	0	0	0
ENSG00000149313	AASDHPPT	0	-1.09211	0	0	0	0
ENSG00000183250	LINC01547	0	1.35946	0	0	0	0
ENSG00000120832	MTERF2	0	-1.03308	0	0	0	0
ENSG00000238227	C9orf69	0	1.56207	0	0	0	0
ENSG00000121380	BCL2L14	0	-1.23255	0	0	0	0
ENSG00000234373	SNX18P7	0	1.03789	0	0	0	0
ENSG00000131044	TTLL9	0	-1.43925	0	0	0	0
ENSG00000181143	MUC16	0	1.2242	0	0	0	0
ENSG00000164039	BDH2	0	-1.19046	0	0	0	0
ENSG00000163584	RPL22L1	0	-1.13689	0	0	0	0
ENSG00000162641	AKNAD1	0	-1.42555	0	0	0	0
ENSG00000185261	KIAA0825	0	-1.23336	0	0	0	0
ENSG00000175161	CADM2	0	-1.15029	0	0	0	0
ENSG00000099810	MTAP	0	1.11174	0	0	0	0
ENSG00000249978	TRGV7	0	-4.53034	0	0	0	0
ENSG00000235820	RP5-1022P6.5	0	-4.53034	0	0	0	0
ENSG00000175352	NRIP3	0	1.11598	0	0	0	0
ENSG00000221246	AC144522.1	0	-1.55251	0	0	0	0
ENSG00000149115	TNKS1BP1	0	1.12168	0	0	0	0
ENSG00000239365	RPS26P49	0	-2.46951	0	0	0	0
ENSG00000178722	C5orf64	0	-1.25817	0	0	0	0
ENSG00000253886	CTB-158E9.2	0	-1.55606	0	0	0	0
ENSG00000207047	SNORD51	0	-2.02103	0	0	0	0
ENSG00000203616	RHOT1P2	0	1.02449	0	0	0	0
ENSG00000185085	INTS5	0	1.33673	0	0	0	0
ENSG00000251056	ANKRD20A17P	0	-1.548	0	0	0	0
ENSG00000196542	SPTSSB	0	-1.55606	0	0	0	0
ENSG00000204130	RUFY2	0	-1.15869	0	0	0	0
ENSG00000249007	RP11-510N19.5	0	2.0202	0	0	0	0
ENSG00000215572	ESRRAP1	0	2.017	0	0	0	0
ENSG00000166012	TAF1D	0	-1.18682	0	0	0	0
ENSG00000158113	LRRC43	0	1.4375	0	0	0	0
ENSG00000233327	USP32P2	0	-1.02486	0	0	0	0
ENSG00000135083	CCNJL	0	1.19366	0	0	0	0
ENSG00000253948	RP11-410L14.2	0	-1.07647	0	0	0	0
ENSG00000188707	ZBED6CL	0	1.524	0	0	0	0
ENSG00000166266	CUL5	0	-1.20097	0	0	0	0
ENSG00000173599	PC	0	1.15958	0	0	0	0
ENSG00000197122	SRC	0	1.13674	0	0	0	0
ENSG00000180251	SLC9A4	0	-4.87897	0	0	0	0
ENSG00000240250	RN7SL541P	0	-1.19355	0	0	0	0
ENSG00000219928	RP11-40C6.2	0	-1.12088	0	0	0	0
ENSG00000250321	RP11-478C6.4	0	-1.03645	0	0	0	0
ENSG00000167491	GATAD2A	0	1.35822	0	0	0	0
ENSG00000101216	GMEB2	0	1.03096	0	0	0	0
ENSG00000172123	SLFN12	0	-3.38304	0	0	0	0
ENSG00000113971	NPHP3	0	-1.03617	0	0	0	0
ENSG00000200252	Y_RNA	0	-3.16422	0	0	0	0
ENSG00000170802	FOXN2	0	-1.08856	0	0	0	0
ENSG00000108576	SLC6A4	0	-1.81326	0	0	0	0
ENSG00000224505	AC002117.1	0	-1.22194	0	0	0	0
ENSG00000107611	CUBN	0	-1.24071	0	0	0	0
ENSG00000143498	TAF1A	0	-1.04626	0	0	0	0
ENSG00000153130	SCOC	0	-1.44407	0	0	0	0
ENSG00000164187	LMBRD2	0	-1.14735	0	0	0	0
ENSG00000234911	TEX21P	0	-1.19965	0	0	0	0
ENSG00000135423	GLS2	0	-2.35726	0	0	0	0
ENSG00000168824	D4S234E	0	1.06144	0	0	0	0
ENSG00000138031	ADCY3	0	1.51097	0	0	0	0
ENSG00000101230	ISM1	0	1.1012	0	0	0	0
ENSG00000166923	GREM1	0	1.15209	0	0	0	0
ENSG00000197879	MYO1C	0	1.304	0	0	0	0
ENSG00000226510	UPK1A-AS1	0	3.83771	0	0	0	0
ENSG00000167207	NOD2	0	3.59014	0	0	0	0
ENSG00000171798	KNDC1	0	1.00586	0	0	0	0
ENSG00000092529	CAPN3	0	-1.50017	0	0	0	0
ENSG00000228446	AC073052.1	0	-1.80423	0	0	0	0
ENSG00000236031	RP11-269F20.1	0	-2.7475	0	0	0	0
ENSG00000135956	TMEM127	0	1.61044	0	0	0	0
ENSG00000239043	SNORD127	0	-1.75125	0	0	0	0
ENSG00000188157	AGRN	0	1.25088	0	0	0	0
ENSG00000154582	TCEB1	0	-1.0091	0	0	0	0
ENSG00000213999	MEF2B	0	-3.24091	0	0	0	0
ENSG00000139144	PIK3C2G	0	-2.90616	0	0	0	0
ENSG00000253476	RP11-395I14.2	0	-1.50616	0	0	0	0
ENSG00000115677	HDLBP	0	1.00345	0	0	0	0
ENSG00000082397	EPB41L3	0	-4.53034	0	0	0	0
ENSG00000223476	VN1R42P	0	-2.49939	0	0	0	0
ENSG00000224520	KRT8P45	0	1.3101	0	0	0	0
ENSG00000184916	JAG2	0	1.13796	0	0	0	0
ENSG00000252608	RNU6-1191P	0	-4.87897	0	0	0	0
ENSG00000214717	ZBED1	0	2.14663	0	0	0	0
ENSG00000185634	SHC4	0	1.18186	0	0	0	0
ENSG00000189275	LINC01164	0	5.07551	0	0	0	0
ENSG00000226352	RP11-523H24.3	0	-2.97834	0	0	0	0
ENSG00000107882	SUFU	0	1.06649	0	0	0	0
ENSG00000181588	MEX3D	0	1.82865	0	0	0	0
ENSG00000219395	HSPA8P15	0	-1.64182	0	0	0	0
ENSG00000162413	KLHL21	0	1.49488	0	0	0	0
ENSG00000214694	ARHGEF33	0	-1.23752	0	0	0	0
ENSG00000104427	ZC2HC1A	0	-1.04808	0	0	0	0
ENSG00000213859	KCTD11	0	1.91807	0	0	0	0
ENSG00000159261	CLDN14	0	1.86073	0	0	0	0
ENSG00000169085	C8orf46	0	-2.14793	0	0	0	0
ENSG00000189410	SH2D5	0	1.34646	0	0	0	0
ENSG00000162009	SSTR5	0	1.01849	0	0	0	0
ENSG00000243181	RP11-734J24.1	0	-2.02154	0	0	0	0
ENSG00000213891	RPL3P6	0	2.42059	0	0	0	0
ENSG00000130643	CALY	0	-1.00325	0	0	0	0
ENSG00000160216	AGPAT3	0	1.09762	0	0	0	0
ENSG00000221971	TTC4P1	0	-4.87897	0	0	0	0
ENSG00000213976	CTD-2561J22.2	0	-4.53034	0	0	0	0
ENSG00000107831	FGF8	0	-4.53034	0	0	0	0
ENSG00000196576	PLXNB2	0	1.2404	0	0	0	0
ENSG00000232316	RP1-124C6.1	0	-2.02154	0	0	0	0
ENSG00000152954	NRSN1	0	1.24727	0	0	0	0
ENSG00000188042	ARL4C	0	1.21356	0	0	0	0
ENSG00000243107	AC000120.7	0	-1.34833	0	0	0	0
ENSG00000156140	ADAMTS3	0	-2.59167	0	0	0	0
ENSG00000238280	RP11-436D10.3	0	-2.99741	0	0	0	0
ENSG00000214558	RP11-74E24.2	0	-1.00156	0	0	0	0
ENSG00000248890	HHIP-AS1	0	-1.21924	0	0	0	0
ENSG00000113073	SLC4A9	0	1.34997	0	0	0	0
ENSG00000238193	RP11-555H23.1	0	-1.59786	0	0	0	0
ENSG00000187735	TCEA1	0	-1.19057	0	0	0	0
ENSG00000280387	RP5-1153D9.5	0	-1.44203	0	0	0	0
ENSG00000224785	AC006026.9	0	-1.30338	0	0	0	0
ENSG00000188725	SMIM15	0	-1.0351	0	0	0	0
ENSG00000173402	DAG1	0	1.05755	0	0	0	0
ENSG00000182552	RWDD4	0	-1.44543	0	0	0	0
ENSG00000171813	PWWP2B	0	1.39475	0	0	0	0
ENSG00000215277	RNF212B	0	-4.71516	0	0	0	0
ENSG00000176349	AC110781.3	0	2.25726	0	0	0	0
ENSG00000123977	DAW1	0	-1.33624	0	0	0	0
ENSG00000196372	ASB13	0	1.65197	0	0	0	0
ENSG00000154118	JPH3	0	1.0237	0	0	0	0
ENSG00000179277	MEIS3P1	0	1.5345	0	0	0	0
ENSG00000166426	CRABP1	0	1.23735	0	0	0	0
ENSG00000116750	UCHL5	0	-1.01089	0	0	0	0
ENSG00000235937	AC008280.1	0	-4.53034	0	0	0	0
ENSG00000199133	MIRLET7D	0	-2.55738	0	0	0	0
ENSG00000189367	KIAA0408	0	-1.30075	0	0	0	0
ENSG00000238110	RP11-350E12.5	0	1.70391	0	0	0	0
ENSG00000239508	PLCH1-AS1	0	-1.80939	0	0	0	0
ENSG00000172831	CES2	0	1.34235	0	0	0	0
ENSG00000225739	NPM1P18	0	-1.80423	0	0	0	0
ENSG00000169258	GPRIN1	0	1.81338	0	0	0	0
ENSG00000166073	GPR176	0	1.89407	0	0	0	0
ENSG00000118276	B4GALT6	0	-1.07769	0	0	0	0
ENSG00000142748	FCN3	0	2.25726	0	0	0	0
ENSG00000222881	Y_RNA	0	-1.11799	0	0	0	0
ENSG00000235258	AC115115.3	0	2.09093	0	0	0	0
ENSG00000039987	BEST2	0	-4.71516	0	0	0	0
ENSG00000139514	SLC7A1	0	1.1782	0	0	0	0
ENSG00000164167	LSM6	0	-1.31409	0	0	0	0
ENSG00000168539	CHRM1	0	3.23577	0	0	0	0
ENSG00000244476	ERVFRD-1	0	5.47981	0	0	0	0
ENSG00000251306	NDUFB4P2	0	5.64614	0	0	0	0
ENSG00000225156	AC012354.6	0	-4.53034	0	0	0	0
ENSG00000228549	RP11-108M9.3	0	1.40306	0	0	0	0
ENSG00000234577	SYNE1-AS1	0	-4.71516	0	0	0	0
ENSG00000236484	RRM2P2	0	-2.02154	0	0	0	0
ENSG00000166471	TMEM41B	0	-1.04395	0	0	0	0
ENSG00000145782	ATG12	0	-1.01414	0	0	0	0
ENSG00000165025	SYK	0	1.63683	0	0	0	0
ENSG00000178440	LINC00843	0	-1.18983	0	0	0	0
ENSG00000182022	CHST15	0	1.27869	0	0	0	0
ENSG00000236307	EEF1E1P1	0	-1.20375	0	0	0	0
ENSG00000185019	UBOX5	0	1.03086	0	0	0	0
ENSG00000252636	RNU6-826P	0	-5.39432	0	0	0	0
ENSG00000180481	GLIPR1L2	0	-1.06356	0	0	0	0
ENSG00000207588	MIR593	0	-4.53034	0	0	0	0
ENSG00000232188	RP11-312J18.6	0	-5.49878	0	0	0	0
ENSG00000179094	PER1	0	1.1924	0	0	0	0
ENSG00000070915	SLC12A3	0	-4.53034	0	0	0	0
ENSG00000183662	FAM19A1	0	-2.46951	0	0	0	0
ENSG00000184185	KCNJ12	0	2.00086	0	0	0	0
ENSG00000213280	RP11-212P7.1	0	-1.35775	0	0	0	0
ENSG00000212440	SNORA75	0	-1.42818	0	0	0	0
ENSG00000162877	PM20D1	0	2.92407	0	0	0	0
ENSG00000151967	SCHIP1	0	-1.20911	0	0	0	0
ENSG00000160877	NACC1	0	1.24415	0	0	0	0
ENSG00000253483	CTC-756D1.1	0	2.20433	0	0	0	0
ENSG00000179431	FJX1	0	1.24387	0	0	0	0
ENSG00000105829	BET1	-1.01093	-1.08751	0	0	0	0
ENSG00000010319	SEMA3G	1.46959	1.11213	0	0	0	0
ENSG00000184792	OSBP2	1.49002	1.22293	0	0	0	0
ENSG00000055813	CCDC85A	1.51156	1.20802	0	0	0	0
ENSG00000215972	AL360176.1	-3.10796	-5.59619	0	0	0	0
ENSG00000152049	KCNE4	1.79765	1.49289	0	0	0	0
ENSG00000197951	ZNF71	1.16505	1.14315	0	0	0	0
ENSG00000137266	SLC22A23	1.1833	1.09594	0	0	0	0
ENSG00000147996	CBWD5	-1.00858	-1.18268	0	0	0	0
ENSG00000070729	CNGB1	1.19049	1.02449	0	0	0	0
ENSG00000009709	PAX7	1.02678	1.18035	0	0	0	0
ENSG00000198888	MT-ND1	-1.78671	-1.06483	0	0	0	0
ENSG00000082146	STRADB	-1.02346	-1.03526	0	0	0	0
ENSG00000173153	ESRRA	1.11967	1.04624	0	0	0	0
ENSG00000183578	TNFAIP8L3	1.54972	1.11174	0	0	0	0
ENSG00000142449	FBN3	1.44954	1.58459	0	0	0	0
ENSG00000157927	RADIL	1.39947	1.12802	0	0	0	0
ENSG00000069812	HES2	1.01665	1.12302	0	0	0	0
ENSG00000130775	THEMIS2	1.09423	1.02694	0	0	0	0
ENSG00000253667	RP11-30L15.4	-1.49646	-2.13933	0	0	0	0
ENSG00000215807	KRT18P65	1.38664	1.33953	0	0	0	0
ENSG00000227230	RP11-261C10.5	-2.65287	-2.74183	0	0	0	0
ENSG00000112655	PTK7	1.35471	1.18376	0	0	0	0
ENSG00000146859	TMEM140	1.51454	1.21127	0	0	0	0
ENSG00000167671	UBXN6	1.2119	1.21533	0	0	0	0
ENSG00000222345	SNORD19	-2.55075	-2.5452	0	0	0	0
ENSG00000156374	PCGF6	-1.16714	-1.03621	0	0	0	0
ENSG00000112394	SLC16A10	-1.62309	-1.8054	0	0	0	0
ENSG00000171847	FAM90A1	1.46086	1.6056	0	0	0	0
ENSG00000144445	KANSL1L	-1.52194	-1.53621	0	0	0	0
ENSG00000160716	CHRNB2	1.58577	1.7042	0	0	0	0
ENSG00000122194	PLG	-4.61372	-4.53034	0	0	0	0
ENSG00000122711	SPINK4	-5.85874	-3.08322	0	0	0	0
ENSG00000132182	NUP210	1.65186	1.42252	0	0	0	0
ENSG00000177469	PTRF	1.29265	1.01714	0	0	0	0
ENSG00000100897	DCAF11	1.27091	1.2362	0	0	0	0
ENSG00000107815	C10orf2	1.24065	1.10425	0	0	0	0
ENSG00000078795	PKD2L2	-1.06271	-1.15715	0	0	0	0
ENSG00000183298	RP11-556K13.1	-1.41366	-1.60106	0	0	0	0
ENSG00000134049	IER3IP1	-1.27932	-1.18849	0	0	0	0
ENSG00000157985	AGAP1	1.34524	1.13672	0	0	0	0
ENSG00000217897	HSPE1P8	-2.52981	-1.35536	0	0	0	0
ENSG00000163810	TGM4	2.56348	2.42059	0	0	0	0
ENSG00000158856	DMTN	1.35502	1.14626	0	0	0	0
ENSG00000042062	FAM65C	1.4701	1.88353	0	0	0	0
ENSG00000177453	NIM1K	2.30557	1.58075	0	0	0	0
ENSG00000189337	KAZN	1.28226	1.05361	0	0	0	0
ENSG00000134824	FADS2	1.43261	1.18777	0	0	0	0
ENSG00000006118	TMEM132A	1.18591	1.00816	0	0	0	0
ENSG00000178531	CTXN1	-1.21935	-1.33275	0	0	0	0
ENSG00000165972	CCDC38	-1.20381	-1.63458	0	0	0	0
ENSG00000123268	ATF1	-1.00796	-1.19962	0	0	0	0
ENSG00000117298	ECE1	2.00137	1.83733	0	0	0	0
ENSG00000111215	PRR4	-1.08765	-1.19457	0	0	0	0
ENSG00000110446	SLC15A3	3.22156	3.99795	0	0	0	0
ENSG00000118298	CA14	1.85607	1.23918	0	0	0	0
ENSG00000144152	FBLN7	1.26858	1.0197	0	0	0	0
ENSG00000225342	AC079630.4	-1.69631	-1.65074	0	0	0	0
ENSG00000200090	Y_RNA	-1.27458	-1.35974	0	0	0	0
ENSG00000124422	USP22	1.23992	1.08563	0	0	0	0
ENSG00000113721	PDGFRB	1.43583	1.54428	0	0	0	0
ENSG00000178764	ZHX2	1.4181	1.24434	0	0	0	0
ENSG00000137486	ARRB1	1.15014	1.0132	0	0	0	0
ENSG00000205981	DNAJC19	-1.53226	-1.3064	0	0	0	0
ENSG00000157014	TATDN2	1.81187	1.74713	0	0	0	0
ENSG00000212127	TAS2R14	-1.77817	-1.6794	0	0	0	0
ENSG00000180921	FAM83H	1.52407	1.37918	0	0	0	0
ENSG00000154978	VOPP1	1.54258	1.48702	0	0	0	0
ENSG00000172927	MYEOV	1.42069	1.09886	0	0	0	0
ENSG00000029534	ANK1	1.17401	1.01932	0	0	0	0
ENSG00000197136	PCNXL3	1.29626	1.21986	0	0	0	0
ENSG00000105549	THEG	3.18956	2.92407	0	0	0	0
ENSG00000074621	SLC24A1	1.13115	1.0025	0	0	0	0
ENSG00000162409	PRKAA2	-1.19062	-1.30582	0	0	0	0
ENSG00000176018	LYSMD3	-1.10171	-1.20315	0	0	0	0
ENSG00000252473	SNORA67	-5.36656	-5.2817	0	0	0	0
ENSG00000130508	PXDN	1.44756	1.17573	0	0	0	0
ENSG00000236849	LINC01474	-1.23468	-1.45229	0	0	0	0
ENSG00000106948	AKNA	1.22248	1.10332	0	0	0	0
ENSG00000173237	C11orf86	1.4937	1.19602	0	0	0	0
ENSG00000160991	ORAI2	1.7622	1.68742	0	0	0	0
ENSG00000134569	LRP4	1.16464	1.02161	0	0	0	0
ENSG00000251151	HOXC-AS3	-1.70526	-2.30793	0	0	0	0
ENSG00000113504	SLC12A7	1.27746	1.16129	0	0	0	0
ENSG00000073849	ST6GAL1	1.27505	1.04533	0	0	0	0
ENSG00000180900	SCRIB	1.27603	1.07117	0	0	0	0
ENSG00000177692	DNAJC28	-1.55468	-1.51301	0	0	0	0
ENSG00000171863	RPS7	-1.36118	-1.12068	0	0	0	0
ENSG00000007402	CACNA2D2	1.15643	1.18053	0	0	0	0
ENSG00000066827	ZFAT	1.22822	1.01757	0	0	0	0
ENSG00000133641	C12orf29	-1.33085	-1.2732	0	0	0	0
ENSG00000087589	CASS4	-1.41227	-1.40723	0	0	0	0
ENSG00000178295	GEN1	-1.42954	-1.3701	0	0	0	0
ENSG00000235351	AC114730.11	-1.09826	-1.40547	0	0	0	0
ENSG00000142149	HUNK	1.20219	1.054	0	0	0	0
ENSG00000198853	RUSC2	1.27309	1.02702	0	0	0	0
ENSG00000198039	ZNF273	-1.09205	-1.15109	0	0	0	0
ENSG00000251455	RP11-164P12.3	0	0	-1.43476	0	0	0
ENSG00000133135	RNF128	0	0	-1.57423	0	0	0
ENSG00000183196	CHST6	0	0	1.03696	0	0	0
ENSG00000250659	RP11-864I4.3	0	0	3.98921	0	0	0
ENSG00000253720	RP11-473O4.3	0	0	1.89552	0	0	0
ENSG00000250834	KRT18P54	0	0	-5.07587	0	0	0
ENSG00000224479	AC136289.1	0	0	-5.6465	0	0	0
ENSG00000169291	SHE	0	0	4.7395	0	0	0
ENSG00000239455	RP11-561O4.1	0	0	-1.28376	0	0	0
ENSG00000164742	ADCY1	0	0	1.50959	0	0	0
ENSG00000250538	RP11-92A5.2	0	0	-1.88838	0	0	0
ENSG00000251429	RP11-597D13.7	0	0	-1.31912	0	0	0
ENSG00000111452	GPR133	0	0	1.08639	0	0	0
ENSG00000167693	NXN	0	0	1.49026	0	0	0
ENSG00000159792	PSKH1	0	0	1.96756	0	0	0
ENSG00000168918	INPP5D	0	0	1.33125	0	0	0
ENSG00000164764	SBSPON	0	0	-1.83059	0	0	0
ENSG00000110427	KIAA1549L	0	0	1.00719	0	0	0
ENSG00000249965	CDC42P4	0	0	-2.8256	0	0	0
ENSG00000171243	SOSTDC1	0	0	-2.24142	0	0	0
ENSG00000134571	MYBPC3	0	0	1.09225	0	0	0
ENSG00000253213	RP11-546B8.3	0	0	-1.20492	0	0	0
ENSG00000168884	TNIP2	0	0	1.15407	0	0	0
ENSG00000227279	AC015933.2	0	0	-5.33176	0	0	0
ENSG00000236281	AC093106.5	0	0	-1.49546	0	0	0
ENSG00000214954	LRRC69	0	0	-1.3073	0	0	0
ENSG00000207971	MIR125B1	0	0	-4.57951	0	0	0
ENSG00000235961	PNMA6A	0	0	1.20024	0	0	0
ENSG00000129295	LRRC6	0	0	-1.09604	0	0	0
ENSG00000162391	FAM151A	0	0	1.18067	0	0	0
ENSG00000118271	TTR	0	0	-5.07587	0	0	0
ENSG00000072315	TRPC5	0	0	-4.92861	0	0	0
ENSG00000221299	Z83826.1	0	0	-2.81735	0	0	0
ENSG00000151239	TWF1	0	0	-1.02904	0	0	0
ENSG00000169184	MN1	0	0	1.27587	0	0	0
ENSG00000223382	RP1-65J11.1	0	0	-2.48508	0	0	0
ENSG00000233411	RP11-104L21.2	0	0	1.16389	0	0	0
ENSG00000091138	SLC26A3	0	0	-4.7646	0	0	0
ENSG00000186352	ANKRD37	0	0	1.58066	0	0	0
ENSG00000132405	TBC1D14	0	0	1.3131	0	0	0
ENSG00000183814	LIN9	0	0	-1.01238	0	0	0
ENSG00000155269	GPR78	0	0	1.89552	0	0	0
ENSG00000227351	NANOGP6	0	0	2.47128	0	0	0
ENSG00000079393	DUSP13	0	0	1.11283	0	0	0
ENSG00000249047	COX6B1P5	0	0	-2.93015	0	0	0
ENSG00000182107	TMEM30B	0	0	-1.1804	0	0	0
ENSG00000164086	DUSP7	0	0	1.00271	0	0	0
ENSG00000237864	LINC00322	0	0	1.42632	0	0	0
ENSG00000228063	LYPLAL1-AS1	0	0	-1.75884	0	0	0
ENSG00000125207	PIWIL1	0	0	-4.57951	0	0	0
ENSG00000102387	TAF7L	0	0	-1.68832	0	0	0
ENSG00000243056	EIF4EBP3	0	0	-1.63853	0	0	0
ENSG00000164758	MED30	0	0	-1.07499	0	0	0
ENSG00000250073	RP11-677M14.3	0	0	-1.16925	0	0	0
ENSG00000134198	TSPAN2	0	0	-1.14442	0	0	0
ENSG00000174521	TTC9B	0	0	2.25126	0	0	0
ENSG00000215302	CTD-3092A11.1	0	0	-1.02799	0	0	0
ENSG00000231073	RP11-316M1.3	0	0	-1.12775	0	0	0
ENSG00000249382	RP11-340A13.1	0	0	-4.57951	0	0	0
ENSG00000173269	MMRN2	0	0	1.68329	0	0	0
ENSG00000165084	C8orf34	0	0	-4.7646	0	0	0
ENSG00000159184	HOXB13	0	0	1.22059	0	0	0
ENSG00000251503	APITD1-CORT	0	0	-5.54902	0	0	0
ENSG00000168078	PBK	0	0	-1.15797	0	0	0
ENSG00000166823	MESP1	0	0	-1.09529	0	0	0
ENSG00000240322	RN7SL481P	0	0	-1.28808	0	0	0
ENSG00000172731	LRRC20	0	0	1.63534	0	0	0
ENSG00000063015	SEZ6	0	0	1.32367	0	0	0
ENSG00000007306	CEACAM7	0	0	2.12788	0	0	0
ENSG00000204498	NFKBIL1	0	0	1.182	0	0	0
ENSG00000124380	SNRNP27	0	0	-1.01319	0	0	0
ENSG00000172031	EPHX4	0	0	-1.09667	0	0	0
ENSG00000224040	HMGN1P4	0	0	-1.47584	0	0	0
ENSG00000216937	CCDC7	0	0	-1.35991	0	0	0
ENSG00000111196	MAGOHB	0	0	-1.01103	0	0	0
ENSG00000101188	NTSR1	0	0	1.96176	0	0	0
ENSG00000169410	PTPN9	0	0	1.24827	0	0	0
ENSG00000163291	PAQR3	0	0	-1.04272	0	0	0
ENSG00000169255	B3GALNT1	0	0	-3.02763	0	0	0
ENSG00000250893	RP11-588L15.2	0	0	-2.03422	0	0	0
ENSG00000132855	ANGPTL3	0	0	-3.28585	0	0	0
ENSG00000167972	ABCA3	0	0	1.40995	0	0	0
ENSG00000100902	PSMA6	0	0	-1.24739	0	0	0
ENSG00000162959	MEMO1	0	0	-1.8499	0	0	0
ENSG00000253671	RP11-806O11.1	0	0	-1.02169	0	0	0
ENSG00000060566	CREB3L3	0	0	1.51466	0	0	0
ENSG00000237810	CTD-2571E19.3	0	0	1.96636	0	0	0
ENSG00000182179	UBA7	0	0	1.44904	0	0	0
ENSG00000213424	KRT222	0	0	-1.81496	0	0	0
ENSG00000120675	DNAJC15	0	0	-1.08489	0	0	0
ENSG00000007174	DNAH9	0	0	1.85266	0	0	0
ENSG00000198910	L1CAM	0	0	1.71494	0	0	0
ENSG00000229848	RP13-766D20.2	0	0	1.02771	0	0	0
ENSG00000112077	RHAG	0	0	-4.92861	0	0	0
ENSG00000183148	ANKRD20A2	0	0	-2.01623	0	0	0
ENSG00000163975	MFI2	0	0	1.28573	0	0	0
ENSG00000198435	NRARP	0	0	-1.23125	0	0	0
ENSG00000252643	RNU6-1136P	0	0	-5.20948	0	0	0
ENSG00000175279	APITD1	0	0	-1.39815	0	0	0
ENSG00000233998	SETP5	0	0	2.48154	0	0	0
ENSG00000207475	SNORA80E	0	0	-2.55793	0	0	0
ENSG00000010030	ETV7	0	0	4.7395	0	0	0
ENSG00000188910	GJB3	0	0	1.0204	0	0	0
ENSG00000205871	RPS3AP47	0	0	-4.57951	0	0	0
ENSG00000177679	SRRM3	0	0	1.08881	0	0	0
ENSG00000132854	KANK4	0	0	1.57309	0	0	0
ENSG00000186635	ARAP1	0	0	1.02567	0	0	0
ENSG00000235427	AC006159.5	0	0	3.05505	0	0	0
ENSG00000207956	MIR579	0	0	-2.10252	0	0	0
ENSG00000151304	SRFBP1	0	0	-1.00046	0	0	0
ENSG00000117009	KMO	0	0	-1.07454	0	0	0
ENSG00000242622	RP11-18H7.1	0	0	-1.36064	0	0	0
ENSG00000214810	CYCSP55	0	0	-2.05228	0	0	0
ENSG00000234252	AC007308.6	0	0	-1.29494	0	0	0
ENSG00000213152	RPL7AP60	0	0	1.89552	0	0	0
ENSG00000186952	TMEM232	0	0	-1.82211	0	0	0
ENSG00000157510	AFAP1L1	0	0	1.03763	0	0	0
ENSG00000226186	TCEB1P21	0	0	-3.00015	0	0	0
ENSG00000221887	HMSD	0	0	-1.81739	0	0	0
ENSG00000173231	TERF1P1	0	0	-1.29813	0	0	0
ENSG00000231187	RP11-38L15.3	0	0	-1.07172	0	0	0
ENSG00000165555	NOXRED1	0	0	-1.16144	0	0	0
ENSG00000197562	RAB40C	0	0	1.51956	0	0	0
ENSG00000134247	PTGFRN	0	0	1.37786	0	0	0
ENSG00000237176	RP11-813P10.2	0	0	1.42102	0	0	0
ENSG00000127337	YEATS4	0	0	-1.03899	0	0	0
ENSG00000213741	RPS29	0	0	-1.26599	0	0	0
ENSG00000220749	RPL21P28	0	0	-2.27439	0	0	0
ENSG00000188163	FAM166A	0	0	1.41567	0	0	0
ENSG00000151468	CCDC3	0	0	1.21076	0	0	0
ENSG00000231024	AC092431.3	0	0	-2.30974	0	0	0
ENSG00000234327	AC012146.7	0	0	-1.20928	0	0	0
ENSG00000248968	CTD-2256P15.1	0	0	-3.13564	0	0	0
ENSG00000206833	RNU6-20P	0	0	-2.71288	0	0	0
ENSG00000198743	SLC5A3	0	0	-1.0797	0	0	0
ENSG00000156959	LHFPL4	0	0	1.36108	0	0	0
ENSG00000169139	UBE2V2	0	0	-1.14712	0	0	0
ENSG00000239096	snoU13	0	0	-5.07587	0	0	0
ENSG00000129810	SGOL1	0	0	-1.00343	0	0	0
ENSG00000225407	CTD-2384B11.2	0	0	-5.07587	0	0	0
ENSG00000164463	CREBRF	0	0	-1.03136	0	0	0
ENSG00000160124	CCDC58	0	0	-1.23139	0	0	0
ENSG00000236577	SNRPGP14	0	0	-1.51482	0	0	0
ENSG00000144395	CCDC150	0	0	-1.0474	0	0	0
ENSG00000176678	FOXL1	0	0	1.11409	0	0	0
ENSG00000182287	AP1S2	0	0	-1.3158	0	0	0
ENSG00000158882	TOMM40L	0	0	1.12206	0	0	0
ENSG00000112139	MDGA1	0	0	1.05426	0	0	0
ENSG00000169783	LINGO1	0	0	1.48739	0	0	0
ENSG00000234883	MIR155HG	0	0	-4.92861	0	0	0
ENSG00000113356	POLR3G	0	0	-1.23395	0	0	0
ENSG00000205186	FABP9	0	0	-4.57951	0	0	0
ENSG00000213066	FGFR1OP	0	0	-1.21186	0	0	0
ENSG00000134780	DAGLA	0	0	1.23015	0	0	0
ENSG00000095585	BLNK	0	0	-1.78559	0	0	0
ENSG00000166189	HPS6	0	0	1.16582	0	0	0
ENSG00000198168	SVIP	0	0	-1.21653	0	0	0
ENSG00000176601	MAP3K19	0	0	-4.7646	0	0	0
ENSG00000183826	BTBD9	0	0	1.35698	0	0	0
ENSG00000171206	TRIM8	0	0	1.00396	0	0	0
ENSG00000205922	ONECUT3	0	0	4.9935	0	0	0
ENSG00000126861	OMG	0	0	-1.40006	0	0	0
ENSG00000165376	CLDN2	0	0	1.10257	0	0	0
ENSG00000158955	WNT9B	0	0	4.9935	0	0	0
ENSG00000151338	MIPOL1	0	0	-1.06477	0	0	0
ENSG00000166136	NDUFB8	0	0	-1.00984	0	0	0
ENSG00000157551	KCNJ15	0	0	1.96176	0	0	0
ENSG00000165997	ARL5B	0	0	-1.37297	0	0	0
ENSG00000198053	SIRPA	0	0	1.24372	0	0	0
ENSG00000223509	RP11-632K20.7	0	0	-1.28339	0	0	0
ENSG00000162614	NEXN	0	0	-1.24304	0	0	0
ENSG00000236937	PTGES3P4	0	0	-1.35842	0	0	0
ENSG00000120686	UFM1	0	0	-1.04815	0	0	0
ENSG00000244402	RN7SL314P	0	0	-4.92861	0	0	0
ENSG00000188293	IGFL1	0	0	1.24592	0	0	0
ENSG00000202523	Y_RNA	0	0	-2.55793	0	0	0
ENSG00000140950	TLDC1	0	0	1.06545	0	0	0
ENSG00000176619	LMNB2	0	0	1.51562	0	0	0
ENSG00000199471	Y_RNA	0	0	-2.457	0	0	0
ENSG00000175697	GPR156	0	0	1.08429	0	0	0
ENSG00000143393	PI4KB	0	0	1.01124	0	0	0
ENSG00000119681	LTBP2	0	0	1.1736	0	0	0
ENSG00000188206	HNRNPU-AS1	0	0	-2.06305	0	0	0
ENSG00000234036	TXNP6	0	0	-1.0045	0	0	0
ENSG00000076716	GPC4	0	0	-4.92861	0	0	0
ENSG00000200893	RNU6-944P	0	0	-4.92861	0	0	0
ENSG00000126218	F10	0	0	1.61536	0	0	0
ENSG00000197980	LEKR1	0	0	-1.10863	0	0	0
ENSG00000139329	LUM	0	0	-1.97052	0	0	0
ENSG00000205930	C21orf62-AS1	0	0	-2.49544	0	0	0
ENSG00000166341	DCHS1	0	0	1.03728	0	0	0
ENSG00000165633	VSTM4	0	0	1.47208	0	0	0
ENSG00000166130	IKBIP	0	0	-1.10728	0	0	0
ENSG00000166828	SCNN1G	0	0	1.96636	0	0	0
ENSG00000197061	HIST1H4C	0	0	1.58365	0	0	0
ENSG00000184985	SORCS2	0	0	1.70543	0	0	0
ENSG00000164675	IQUB	0	0	-1.94089	0	0	0
ENSG00000237485	SGOL1-AS1	0	0	-5.54902	0	0	0
ENSG00000103375	AQP8	0	0	2.64766	0	0	0
ENSG00000180535	BHLHA15	0	0	1.90604	0	0	0
ENSG00000180846	CSNK1G2-AS1	0	0	2.19454	0	0	0
ENSG00000007314	SCN4A	0	0	1.32367	0	0	0
ENSG00000231050	RP1-140A9.1	0	0	1.61934	0	0	0
ENSG00000152944	MED21	0	0	-1.02912	0	0	0
ENSG00000237872	POU5F1P4	0	0	1.48894	0	0	0
ENSG00000171204	TMEM126B	0	0	-1.16328	0	0	0
ENSG00000234805	AC090505.5	0	0	4.7395	0	0	0
ENSG00000234819	RP11-336N8.4	0	0	1.73539	0	0	0
ENSG00000182901	RGS7	0	0	-1.94089	0	0	0
ENSG00000116815	CD58	0	0	-1.17353	0	0	0
ENSG00000231340	ACTG1P10	0	0	1.96962	0	0	0
ENSG00000131097	HIGD1B	0	0	1.2871	0	0	0
ENSG00000171119	NRTN	0	0	1.22729	0	0	0
ENSG00000245958	RP11-33B1.1	0	0	-1.18566	0	0	0
ENSG00000146834	MEPCE	0	0	1.03502	0	0	0
ENSG00000166845	C18orf54	0	0	-1.13641	0	0	0
ENSG00000241839	PLEKHO2	0	0	1.02462	0	0	0
ENSG00000197372	ZNF675	0	0	-1.7659	0	0	0
ENSG00000229531	RP1-102G20.5	0	0	-2.457	0	0	0
ENSG00000184347	SLIT3	0	0	1.00655	0	0	0
ENSG00000234918	RP11-20F24.2	0	0	-1.58744	0	0	0
ENSG00000107282	APBA1	0	0	1.25402	0	0	0
ENSG00000184451	CCR10	0	0	-1.09832	0	0	0
ENSG00000252367	Y_RNA	0	0	1.70849	0	0	0
ENSG00000237380	HOXD-AS2	0	0	-1.61001	0	0	0
ENSG00000176658	MYO1D	0	0	1.16315	0	0	0
ENSG00000197919	IFNA1	0	0	-2.06563	0	0	0
ENSG00000125122	LRRC29	0	0	1.03206	0	0	0
ENSG00000074966	TXK	0	0	-1.36134	0	0	0
ENSG00000253633	KB-1980E6.3	0	0	1.53024	0	0	0
ENSG00000145734	BDP1	0	0	-1.03705	0	0	0
ENSG00000237418	AC069257.6	0	0	-1.54432	0	0	0
ENSG00000113460	BRIX1	0	0	-1.15938	0	0	0
ENSG00000108262	GIT1	0	0	1.60583	0	0	0
ENSG00000168116	KIAA1586	0	0	-1.38918	0	0	0
ENSG00000182568	SATB1	0	0	1.92086	0	0	0
ENSG00000235453	TOPORS-AS1	0	0	-1.00872	0	0	0
ENSG00000137331	IER3	0	0	1.0489	0	0	0
ENSG00000247345	RP11-266N13.2	0	0	-1.40681	0	0	0
ENSG00000163154	TNFAIP8L2	0	0	-2.3273	0	0	0
ENSG00000050165	DKK3	0	0	1.0139	0	0	0
ENSG00000101849	TBL1X	1.09579	0	1.0378	0	0	0
ENSG00000008283	CYB561	1.3627	0	1.23135	0	0	0
ENSG00000090376	IRAK3	-2.15335	0	-1.87728	0	0	0
ENSG00000198157	HMGN5	-1.21098	0	-1.18207	0	0	0
ENSG00000251821	RNU6-583P	-1.51606	0	-1.08467	0	0	0
ENSG00000063438	AHRR	1.18102	0	1.07972	0	0	0
ENSG00000136295	TTYH3	1.57811	0	1.42076	0	0	0
ENSG00000148358	GPR107	1.32106	0	1.11635	0	0	0
ENSG00000126882	FAM78A	1.25919	0	1.7731	0	0	0
ENSG00000163406	SLC15A2	-1.53759	0	-1.41244	0	0	0
ENSG00000177951	BET1L	1.2045	0	1.04002	0	0	0
ENSG00000149231	CCDC82	-1.44225	0	-1.44897	0	0	0
ENSG00000092068	SLC7A8	1.23635	0	1.46654	0	0	0
ENSG00000135698	MPHOSPH6	-1.07613	0	-1.12519	0	0	0
ENSG00000086015	MAST2	1.09305	0	1.02855	0	0	0
ENSG00000130749	ZC3H4	1.35047	0	1.15763	0	0	0
ENSG00000168079	SCARA5	1.59588	0	1.21739	0	0	0
ENSG00000157600	TMEM164	1.26998	0	1.12038	0	0	0
ENSG00000138622	HCN4	1.07152	0	1.16042	0	0	0
ENSG00000100426	ZBED4	1.03721	0	1.00295	0	0	0
ENSG00000182010	RTKN2	-1.10375	0	-1.138	0	0	0
ENSG00000155506	LARP1	1.25381	0	1.12527	0	0	0
ENSG00000202314	SNORD6	-2.24325	0	-1.23342	0	0	0
ENSG00000100413	POLR3H	1.0546	0	1.04004	0	0	0
ENSG00000185339	TCN2	1.13762	0	1.04589	0	0	0
ENSG00000143942	CHAC2	-1.59427	0	-1.59663	0	0	0
ENSG00000087152	ATXN7L3	1.02714	0	1.00042	0	0	0
ENSG00000101144	BMP7	1.10122	0	1.2935	0	0	0
ENSG00000198792	TMEM184B	1.7352	0	1.53432	0	0	0
ENSG00000224418	STK24-AS1	-1.26244	0	-1.27878	0	0	0
ENSG00000006756	ARSD	1.07398	0	1.01005	0	0	0
ENSG00000197121	PGAP1	-1.18589	0	-1.354	0	0	0
ENSG00000186765	FSCN2	1.30232	0	1.15641	0	0	0
ENSG00000185495	RP11-504P24.3	-1.44834	0	-1.3138	0	0	0
ENSG00000250986	AC141928.1	1.52857	0	1.50069	0	0	0
ENSG00000140332	TLE3	1.2293	0	1.05171	0	0	0
ENSG00000134258	VTCN1	1.78156	0	1.39757	0	0	0
ENSG00000174123	TLR10	-1.78784	0	-1.49517	0	0	0
ENSG00000129084	PSMA1	-1.54378	0	-1.556	0	0	0
ENSG00000253327	RAD21-AS1	-3.65153	0	-1.75884	0	0	0
ENSG00000128591	FLNC	1.8729	0	1.53771	0	0	0
ENSG00000167771	RCOR2	2.44581	0	1.47809	0	0	0
ENSG00000181754	AMIGO1	1.6958	0	1.57708	0	0	0
ENSG00000235173	HGH1	1.07707	0	1.07557	0	0	0
ENSG00000117016	RIMS3	1.31891	0	1.04746	0	0	0
ENSG00000198373	WWP2	1.26151	0	1.1277	0	0	0
ENSG00000199038	MIR210	2.81197	0	2.07176	0	0	0
ENSG00000199466	Y_RNA	-2.71191	0	-3.5048	0	0	0
ENSG00000162522	KIAA1522	1.22196	0	1.12695	0	0	0
ENSG00000197157	SND1	1.23117	0	1.01144	0	0	0
ENSG00000102935	ZNF423	1.79473	0	1.75879	0	0	0
ENSG00000105953	OGDH	1.43127	0	1.23214	0	0	0
ENSG00000199172	MIR331	-3.58171	0	-4.66458	0	0	0
ENSG00000178125	PPP1R42	-2.53699	0	-5.07587	0	0	0
ENSG00000244124	ATP1B3-AS1	-1.22118	0	-1.62446	0	0	0
ENSG00000167114	SLC27A4	1.16858	0	1.13668	0	0	0
ENSG00000248583	RP11-241F15.1	-1.25339	0	-1.1635	0	0	0
ENSG00000226310	RP3-323P24.3	-1.66103	0	-2.42591	0	0	0
ENSG00000153786	ZDHHC7	1.33513	0	1.19584	0	0	0
ENSG00000135744	AGT	1.46437	0	1.16899	0	0	0
ENSG00000143061	IGSF3	1.51723	0	1.39193	0	0	0
ENSG00000149260	CAPN5	1.04978	0	1.01131	0	0	0
ENSG00000196924	FLNA	1.41673	0	1.0534	0	0	0
ENSG00000095539	SEMA4G	1.11893	0	1.00522	0	0	0
ENSG00000158292	GPR153	1.66342	0	1.65969	0	0	0
ENSG00000143257	NR1I3	2.23064	0	1.88689	0	0	0
ENSG00000177303	CASKIN2	1.03012	0	1.01115	0	0	0
ENSG00000175215	CTDSP2	1.4482	0	1.36426	0	0	0
ENSG00000236896	RP11-535C21.3	-1.53286	0	-1.59395	0	0	0
ENSG00000132361	CLUH	1.27782	0	1.05163	0	0	0
ENSG00000169926	KLF13	1.97511	0	1.9936	0	0	0
ENSG00000100105	PATZ1	1.13612	0	1.00699	0	0	0
ENSG00000170615	SLC26A5	-1.55764	0	-1.46945	0	0	0
ENSG00000120899	PTK2B	1.09197	0	1.05525	0	0	0
ENSG00000089356	FXYD3	1.32715	0	1.25692	0	0	0
ENSG00000128203	ASPHD2	1.40909	0	1.02591	0	0	0
ENSG00000100034	PPM1F	1.12564	0	1.02117	0	0	0
ENSG00000165879	FRAT1	1.38609	0	1.25824	0	0	0
ENSG00000019549	SNAI2	-1.58863	0	-1.12775	0	0	0
ENSG00000130948	HSD17B3	-1.2853	0	-1.28808	0	0	0
ENSG00000244582	RPL21P120	-4.61372	0	-4.57951	0	0	0
ENSG00000116237	ICMT	1.13141	0	1.01558	0	0	0
ENSG00000143353	LYPLAL1	-1.38597	0	-1.34306	0	0	0
ENSG00000177990	DPY19L2	-1.59958	0	-1.44253	0	0	0
ENSG00000110931	CAMKK2	1.10842	0	1.02809	0	0	0
ENSG00000143742	SRP9	-1.27718	0	-1.19331	0	0	0
ENSG00000186193	SAPCD2	0	1.96504	2.05793	0	0	0
ENSG00000020181	GPR124	0	1.52487	1.42597	0	0	0
ENSG00000166797	FAM96A	0	-1.07501	-1.07704	0	0	0
ENSG00000123143	PKN1	0	1.84997	1.79328	0	0	0
ENSG00000100364	KIAA0930	0	1.02713	1.01693	0	0	0
ENSG00000253167	KIAA0196-AS1	0	-1.19721	-1.48014	0	0	0
ENSG00000106636	YKT6	0	1.03774	1.05538	0	0	0
ENSG00000115841	RMDN2	0	-1.06516	-1.08563	0	0	0
ENSG00000101298	SNPH	0	1.01445	1.08348	0	0	0
ENSG00000161132	XXbac-B444P24.10	0	1.63683	1.43639	0	0	0
ENSG00000171992	SYNPO	0	1.13459	1.17142	0	0	0
ENSG00000110400	PVRL1	0	1.35982	1.40627	0	0	0
ENSG00000219027	RPS3AP2	0	3.8744	3.11423	0	0	0
ENSG00000100994	PYGB	0	1.2131	1.18402	0	0	0
ENSG00000116473	RAP1A	0	-1.06457	-1.06713	0	0	0
ENSG00000135709	KIAA0513	0	1.53696	1.50299	0	0	0
ENSG00000166897	ELFN2	0	1.27941	1.33442	0	0	0
ENSG00000076554	TPD52	0	-1.24574	-1.30718	0	0	0
ENSG00000196782	MAML3	0	1.41542	1.44529	0	0	0
ENSG00000199072	MIRLET7F1	0	-4.53034	-4.57951	0	0	0
ENSG00000111729	CLEC4A	0	-2.28057	-2.40834	0	0	0
ENSG00000156218	ADAMTSL3	0	1.26672	1.13146	0	0	0
ENSG00000182870	GALNT9	0	1.5907	1.61647	0	0	0
ENSG00000180155	LYNX1	0	1.41444	1.36885	0	0	0
ENSG00000125703	ATG4C	0	-1.02318	-1.21729	0	0	0
ENSG00000173674	EIF1AX	0	-1.14585	-1.14105	0	0	0
ENSG00000237813	AC002066.1	0	-1.24937	-1.08144	0	0	0
ENSG00000146555	SDK1	0	1.05324	1.02532	0	0	0
ENSG00000128923	FAM63B	0	-1.1595	-1.1846	0	0	0
ENSG00000082074	FYB	0	-1.11669	-1.08517	0	0	0
ENSG00000083937	CHMP2B	0	-1.13354	-1.1228	0	0	0
ENSG00000187952	HS6ST1P1	0	1.15221	1.45756	0	0	0
ENSG00000216906	RP11-350J20.9	0	2.10132	2.60035	0	0	0
ENSG00000079134	THOC1	0	-1.08382	-1.09588	0	0	0
ENSG00000173548	SNX33	0	1.94594	1.82779	0	0	0
ENSG00000212327	RNU6-882P	0	-1.73603	-1.86937	0	0	0
ENSG00000215417	MIR17HG	0	-2.72734	-2.32352	0	0	0
ENSG00000183977	PP2D1	0	-1.32224	-1.15673	0	0	0
ENSG00000178573	MAF	0	2.1431	1.31263	0	0	0
ENSG00000168282	MGAT2	0	-4.43891	-3.68355	0	0	0
ENSG00000186716	BCR	0	1.67807	1.73295	0	0	0
ENSG00000141965	FEM1A	0	1.17608	1.20217	0	0	0
ENSG00000105227	PRX	0	1.3583	1.49901	0	0	0
ENSG00000197275	RAD54B	0	-1.00844	-1.13569	0	0	0
ENSG00000163634	THOC7	0	-1.06521	-1.05192	0	0	0
ENSG00000123106	CCDC91	0	-1.12141	-1.14197	0	0	0
ENSG00000179562	GCC1	0	1.23923	1.23786	0	0	0
ENSG00000136146	MED4	0	-1.07987	-1.00389	0	0	0
ENSG00000013441	CLK1	0	-1.00496	-1.11116	0	0	0
ENSG00000131484	RP11-798G7.5	0	-1.50017	-1.6324	0	0	0
ENSG00000100441	KHNYN	0	1.0038	1.03648	0	0	0
ENSG00000134538	SLCO1B1	0	-1.48868	-1.24028	0	0	0
ENSG00000164162	ANAPC10	0	-1.30123	-1.33825	0	0	0
ENSG00000136147	PHF11	0	-1.03926	-1.00653	0	0	0
ENSG00000114554	PLXNA1	0	1.21209	1.26188	0	0	0
ENSG00000176095	IP6K1	0	1.36946	1.4034	0	0	0
ENSG00000172795	DCP2	0	-1.14246	-1.00146	0	0	0
ENSG00000135074	ADAM19	0	1.22038	1.33385	0	0	0
ENSG00000250794	ALG1L12P	0	2.20433	2.64766	0	0	0
ENSG00000232311	RP1-249I4.2	0	-2.49939	-2.08558	0	0	0
ENSG00000225614	ZNF469	0	1.37942	1.27689	0	0	0
ENSG00000173825	TIGD3	0	1.02442	1.00594	0	0	0
ENSG00000197308	GATA3-AS1	0	-4.53034	-4.57951	0	0	0
ENSG00000135503	ACVR1B	0	1.12131	1.15454	0	0	0
ENSG00000131620	ANO1	0	1.00984	1.09245	0	0	0
ENSG00000104142	VPS18	0	1.34245	1.40902	0	0	0
ENSG00000116985	BMP8B	0	1.56519	1.43779	0	0	0
ENSG00000226542	AC114814.4	0	2.60863	2.64766	0	0	0
ENSG00000101463	SYNDIG1	0	1.51505	1.4637	0	0	0
ENSG00000057704	TMCC3	0	1.32453	1.00628	0	0	0
ENSG00000172817	CYP7B1	0	-1.68537	-1.56012	0	0	0
ENSG00000128602	SMO	1.48588	1.42335	1.41154	0	0	0
ENSG00000006283	CACNA1G	1.28426	1.06638	1.05634	0	0	0
ENSG00000104059	FAM189A1	1.4948	1.71968	1.54327	0	0	0
ENSG00000119725	ZNF410	-1.60704	-1.34554	-1.28028	0	0	0
ENSG00000119669	IRF2BPL	1.34079	1.18357	1.03374	0	0	0
ENSG00000115738	ID2	-1.23363	-1.09539	-1.02411	0	0	0
ENSG00000101076	HNF4A	1.20992	1.10205	1.0739	0	0	0
ENSG00000070614	NDST1	1.61615	1.43641	1.42316	0	0	0
ENSG00000110917	MLEC	1.12843	1.05651	1.00576	0	0	0
ENSG00000022567	SLC45A4	1.42072	1.29656	1.2561	0	0	0
ENSG00000166106	ADAMTS15	1.41517	1.35142	1.09325	0	0	0
ENSG00000111737	RAB35	1.09852	1.06049	1.06318	0	0	0
ENSG00000083812	ZNF324	1.48065	1.33083	1.2317	0	0	0
ENSG00000058262	SEC61A1	1.22815	1.08475	1.0676	0	0	0
ENSG00000100852	ARHGAP5	-1.0595	-1.20017	-1.21984	0	0	0
ENSG00000100335	MIEF1	1.26172	1.22932	1.22834	0	0	0
ENSG00000121552	CSTA	-1.76478	-1.23875	-2.29466	0	0	0
ENSG00000164916	FOXK1	1.3635	1.10942	1.07273	0	0	0
ENSG00000043143	JADE2	1.04901	1.00055	1.08337	0	0	0
ENSG00000049239	H6PD	1.31395	1.17653	1.17779	0	0	0
ENSG00000120693	SMAD9	-1.42406	-1.19895	-1.22798	0	0	0
ENSG00000081320	STK17B	-1.03967	-1.03882	-1.00656	0	0	0
ENSG00000167291	TBC1D16	1.73356	1.58322	1.58947	0	0	0
ENSG00000065325	GLP2R	1.17418	1.07899	1.14351	0	0	0
ENSG00000021762	OSBPL5	1.13998	1.01772	1.05488	0	0	0
ENSG00000100139	MICALL1	1.44319	1.38599	1.37072	0	0	0
ENSG00000115526	CHST10	1.14015	1.15911	1.15346	0	0	0
ENSG00000077935	SMC1B	-1.39269	-1.16948	-1.30378	0	0	0
ENSG00000102870	ZNF629	1.2553	1.09726	1.19431	0	0	0
ENSG00000182704	TSKU	1.55157	1.24958	1.13428	0	0	0
ENSG00000013016	EHD3	1.49665	1.33526	1.34291	0	0	0
ENSG00000040608	RTN4R	1.5142	1.29648	1.18617	0	0	0
ENSG00000052850	ALX4	1.33237	1.08585	1.04413	0	0	0
ENSG00000001461	NIPAL3	1.11718	1.08838	1.01771	0	0	0
ENSG00000116273	PHF13	1.18942	1.04393	1.07408	0	0	0
ENSG00000101945	SUV39H1	1.08913	1.13285	1.20097	0	0	0
ENSG00000107263	RAPGEF1	1.47322	1.21992	1.26882	0	0	0
ENSG00000008853	RHOBTB2	1.95509	1.89947	1.84089	0	0	0
ENSG00000141576	RNF157	1.38692	1.04878	1.15094	0	0	0
ENSG00000100403	ZC3H7B	1.50436	1.34777	1.37411	0	0	0
ENSG00000132485	ZRANB2	-1.33565	-1.20805	-1.39515	0	0	0
ENSG00000186111	PIP5K1C	1.36216	1.20764	1.29154	0	0	0
ENSG00000180878	C11orf42	-1.10082	-1.52171	-1.46613	0	0	0
ENSG00000187733	AMY1C	-4.61372	-4.53034	-4.57951	0	0	0
ENSG00000103260	METRN	1.0494	1.0774	1.08601	0	0	0
ENSG00000104343	UBE2W	-1.16786	-1.32076	-1.33176	0	0	0
ENSG00000062716	VMP1	-1.15181	-1.13396	-1.08794	0	0	0
ENSG00000122643	NT5C3A	-1.01244	-1.06154	-1.23567	0	0	0
ENSG00000100519	PSMC6	-1.09499	-1.14684	-1.09692	0	0	0
ENSG00000066735	KIF26A	1.47389	1.14501	1.17181	0	0	0
ENSG00000107105	ELAVL2	-2.23454	-2.02251	-2.15012	0	0	0
ENSG00000162512	SDC3	1.72765	1.55312	1.55233	0	0	0
ENSG00000198692	EIF1AY	-1.84315	-1.89367	-1.77268	0	0	0
ENSG00000070182	SPTB	1.53427	1.35152	1.31752	0	0	0
ENSG00000131242	RAB11FIP4	1.42277	1.30161	1.28955	0	0	0
ENSG00000100241	SBF1	1.30815	1.20458	1.16858	0	0	0
ENSG00000118900	UBN1	1.20471	1.13303	1.13806	0	0	0
ENSG00000011028	MRC2	1.45985	1.20629	1.23572	0	0	0
ENSG00000074181	NOTCH3	1.31753	1.12031	1.22281	0	0	0
ENSG00000163930	BAP1	1.32897	1.26616	1.29159	0	0	0
ENSG00000108106	UBE2S	-1.12133	-1.04421	-1.01928	0	0	0
ENSG00000106588	PSMA2	-1.01726	-1.02482	-1.36683	0	0	0
ENSG00000125534	PPDPF	-1.08241	-1.24822	-1.25707	0	0	0
ENSG00000162817	C1orf115	1.22417	1.26684	1.22148	0	0	0
ENSG00000107021	TBC1D13	1.107	1.07974	1.147	0	0	0
ENSG00000012232	EXTL3	1.86614	1.73488	1.73353	0	0	0
ENSG00000106078	COBL	1.28157	1.0651	1.10805	0	0	0
ENSG00000148248	SURF4	1.30168	1.17406	1.14416	0	0	0
ENSG00000100228	RAB36	1.44132	1.36154	1.4548	0	0	0
ENSG00000090432	MUL1	1.09993	1.06509	1.10165	0	0	0
ENSG00000133216	EPHB2	1.93961	1.82796	1.80431	0	0	0
ENSG00000011376	LARS2	1.48224	1.24209	1.28031	0	0	0
ENSG00000081154	PCNP	-1.04603	-1.11742	-1.11748	0	0	0
ENSG00000006210	CX3CL1	1.54635	1.18882	1.32542	0	0	0
ENSG00000128886	ELL3	2.44939	2.54152	2.53527	0	0	0
ENSG00000101346	POFUT1	1.33863	1.10494	1.10784	0	0	0
ENSG00000141564	RPTOR	1.66846	1.37933	1.43341	0	0	0
ENSG00000104524	PYCRL	1.26048	1.25062	1.23978	0	0	0
ENSG00000073464	CLCN4	1.48789	1.26299	1.09033	0	0	0
ENSG00000119048	UBE2B	-1.24398	-1.11475	-1.1261	0	0	0
ENSG00000101132	PFDN4	-1.54084	-1.52008	-1.58929	0	0	0
ENSG00000086300	SNX10	-1.1376	-1.17368	-1.28762	0	0	0
ENSG00000062282	DGAT2	0	0	0	-1.27684	0	0
ENSG00000120029	C10orf76	0	0	0	1.02096	0	0
ENSG00000235100	RP11-80H5.9	0	0	0	-2.14878	0	0
ENSG00000213971	RP11-15H20.6	0	0	0	-1.26184	0	0
ENSG00000230084	RP4-613B23.1	0	0	0	1.24933	0	0
ENSG00000253829	RP11-723D22.3	0	0	0	-2.3446	0	0
ENSG00000227638	HNRNPA1P14	0	0	0	-1.92458	0	0
ENSG00000241313	WWTR1-AS1	0	0	0	-1.16439	0	0
ENSG00000169026	MFSD7	0	0	0	2.05149	0	0
ENSG00000115904	SOS1	0	0	0	-1.07954	0	0
ENSG00000208005	MIR503	0	0	0	-5.19401	0	0
ENSG00000166104	RP11-299H22.3	0	0	0	3.43984	0	0
ENSG00000127084	FGD3	0	0	0	1.73075	0	0
ENSG00000227359	AC017074.2	0	0	0	-2.10621	0	0
ENSG00000169946	ZFPM2	0	0	0	-1.5646	0	0
ENSG00000106025	TSPAN12	0	0	0	-1.29284	0	0
ENSG00000135898	GPR55	0	0	0	-5.38172	0	0
ENSG00000198899	MT-ATP6	0	0	0	-1.12334	0	0
ENSG00000145022	TCTA	0	0	0	1.16755	0	0
ENSG00000167778	SPRYD3	0	0	0	1.08608	0	0
ENSG00000186834	HEXIM1	0	0	0	-1.3382	0	0
ENSG00000165861	ZFYVE1	0	0	0	1.13436	0	0
ENSG00000140832	MARVELD3	0	0	0	-1.01329	0	0
ENSG00000211455	STK38L	0	0	0	-1.09044	0	0
ENSG00000239486	RP11-163E9.1	0	0	0	1.07419	0	0
ENSG00000121406	ZNF549	0	0	0	-1.85102	0	0
ENSG00000228223	HCG11	0	0	0	-1.30406	0	0
ENSG00000104880	ARHGEF18	0	0	0	1.35144	0	0
ENSG00000248409	KB-1269D1.8	0	0	0	-3.26688	0	0
ENSG00000243960	RP11-552M11.4	0	0	0	-3.11878	0	0
ENSG00000164136	IL15	0	0	0	-1.31025	0	0
ENSG00000087250	MT3	0	0	0	1.83554	0	0
ENSG00000145919	BOD1	0	0	0	1.31982	0	0
ENSG00000223813	AC007255.8	0	0	0	-1.24341	0	0
ENSG00000237436	RP11-312B8.1	0	0	0	-2.64146	0	0
ENSG00000143199	ADCY10	0	0	0	-1.64673	0	0
ENSG00000197405	C5AR1	0	0	0	-1.21292	0	0
ENSG00000225761	RP11-417O11.5	0	0	0	2.94677	0	0
ENSG00000140403	DNAJA4	0	0	0	-2.3446	0	0
ENSG00000173890	GPR160	0	0	0	1.27736	0	0
ENSG00000173409	ARV1	0	0	0	-1.05141	0	0
ENSG00000188986	NELFB	0	0	0	1.52383	0	0
ENSG00000134897	BIVM	0	0	0	-1.51382	0	0
ENSG00000223886	RP11-251G23.2	0	0	0	-1.2255	0	0
ENSG00000186481	ANKRD20A5P	0	0	0	-1.29671	0	0
ENSG00000156928	MALSU1	0	0	0	-1.0811	0	0
ENSG00000100505	TRIM9	0	0	0	1.38182	0	0
ENSG00000120088	CRHR1	0	0	0	3.2317	0	0
ENSG00000230561	LINC01183	0	0	0	-1.52116	0	0
ENSG00000228728	RP11-316K19.3	0	0	0	-1.82047	0	0
ENSG00000168528	SERINC2	0	0	0	1.72842	0	0
ENSG00000237531	RP11-309M23.1	0	0	0	-5.19401	0	0
ENSG00000143882	ATP6V1C2	0	0	0	1.03697	0	0
ENSG00000135929	CYP27A1	0	0	0	-1.76527	0	0
ENSG00000139304	PTPRQ	0	0	0	-2.44767	0	0
ENSG00000179240	RP11-111M22.2	0	0	0	-1.36532	0	0
ENSG00000182782	HCAR2	0	0	0	1.33658	0	0
ENSG00000186310	NAP1L3	0	0	0	-5.46714	0	0
ENSG00000180221	TPT1P10	0	0	0	5.26493	0	0
ENSG00000252916	RNU6-762P	0	0	0	-2.23032	0	0
ENSG00000166822	TMEM170A	0	0	0	-1.5885	0	0
ENSG00000050438	SLC4A8	0	0	0	-1.10986	0	0
ENSG00000090382	LYZ	0	0	0	-1.76447	0	0
ENSG00000226625	RBM17P1	0	0	0	2.46999	0	0
ENSG00000117266	CDK18	0	0	0	1.69467	0	0
ENSG00000253187	HOXA10-AS	0	0	0	-6.06879	0	0
ENSG00000229781	AC013444.1	0	0	0	-3.07743	0	0
ENSG00000112312	GMNN	0	0	0	-1.22007	0	0
ENSG00000253674	IGHVII-78-1	0	0	0	-5.38172	0	0
ENSG00000214161	SDC4P	0	0	0	1.39136	0	0
ENSG00000146215	CRIP3	0	0	0	-7.31001	0	0
ENSG00000235601	BARX1-AS1	0	0	0	4.13677	0	0
ENSG00000185958	FAM186A	0	0	0	-2.57991	0	0
ENSG00000230333	AC004538.3	0	0	0	-1.01198	0	0
ENSG00000207001	SNORD116-2	0	0	0	2.05949	0	0
ENSG00000173261	PLAC8L1	0	0	0	-2.47061	0	0
ENSG00000165355	FBXO33	0	0	0	-1.25237	0	0
ENSG00000242349	NPPA-AS1	0	0	0	-5.38172	0	0
ENSG00000125319	C17orf53	0	0	0	1.26187	0	0
ENSG00000235908	RHOA-IT1	0	0	0	1.79395	0	0
ENSG00000183032	SLC25A21	0	0	0	-1.11388	0	0
ENSG00000105376	ICAM5	0	0	0	1.25004	0	0
ENSG00000125531	C20orf195	0	0	0	1.28515	0	0
ENSG00000155085	AK9	0	0	0	-1.08498	0	0
ENSG00000122735	DNAI1	0	0	0	1.24933	0	0
ENSG00000167397	VKORC1	0	0	0	1.04417	0	0
ENSG00000109079	TNFAIP1	0	0	0	1.11673	0	0
ENSG00000138347	MYPN	0	0	0	1.02629	0	0
ENSG00000197852	FAM212B	0	0	0	-1.10702	0	0
ENSG00000120055	C10orf95	0	0	0	-5.38172	0	0
ENSG00000133624	ZNF767P	0	0	0	-1.04784	0	0
ENSG00000171100	MTM1	0	0	0	-1.16419	0	0
ENSG00000135441	BLOC1S1	0	0	0	-1.98385	0	0
ENSG00000177576	C18orf32	0	0	0	-2.30283	0	0
ENSG00000159459	UBR1	0	0	0	-1.00145	0	0
ENSG00000162551	ALPL	0	0	0	2.76408	0	0
ENSG00000170522	ELOVL6	0	0	0	-1.61661	0	0
ENSG00000100583	SAMD15	0	0	0	-1.3247	0	0
ENSG00000176593	CTD-2368P22.1	0	0	0	-2.3963	0	0
ENSG00000239122	RNU2-11P	0	0	0	-6.2241	0	0
ENSG00000135625	EGR4	0	0	0	5.26493	0	0
ENSG00000185519	FAM131C	0	0	0	2.02737	0	0
ENSG00000100060	MFNG	0	0	0	1.68762	0	0
ENSG00000207991	MIR601	0	0	0	6.05611	0	0
ENSG00000163736	PPBP	0	0	0	1.39136	0	0
ENSG00000100024	UPB1	0	0	0	3.2317	0	0
ENSG00000135114	OASL	0	0	0	-1.86314	0	0
ENSG00000187601	MAGEH1	0	0	0	-1.93096	0	0
ENSG00000174599	TRAM1L1	0	0	0	-1.55552	0	0
ENSG00000128594	LRRC4	0	0	0	4.23102	0	0
ENSG00000112599	GUCA1B	0	0	0	-1.05175	0	0
ENSG00000068615	REEP1	0	0	0	-1.3641	0	0
ENSG00000196591	HDAC2	0	0	0	-1.06911	0	0
ENSG00000181260	MTHFD2P7	0	0	0	1.20167	0	0
ENSG00000196653	ZNF502	0	0	0	-1.61396	0	0
ENSG00000125285	SOX21	0	0	0	-1.24258	0	0
ENSG00000230303	RP11-213G2.2	0	0	0	-5.46714	0	0
ENSG00000108788	MLX	0	0	0	1.26206	0	0
ENSG00000144891	AGTR1	0	0	0	-1.33239	0	0
ENSG00000215795	RP11-488L18.3	0	0	0	-5.69671	0	0
ENSG00000225091	SNORA71A	0	0	0	1.96476	0	0
ENSG00000139197	PEX5	0	0	0	1.09193	0	0
ENSG00000142025	DMRTC2	0	0	0	5.83733	0	0
ENSG00000165476	REEP3	0	0	0	-1.09858	0	0
ENSG00000246922	UBAP1L	0	0	0	-1.7027	0	0
ENSG00000204623	ZNRD1-AS1	0	0	0	-1.62272	0	0
ENSG00000131849	ZNF132	0	0	0	-1.41858	0	0
ENSG00000148935	GAS2	0	0	0	-6.40818	0	0
ENSG00000165802	NSMF	0	0	0	1.68621	0	0
ENSG00000226179	LINC00685	0	0	0	-1.98194	0	0
ENSG00000127774	EMC6	0	0	0	-1.02827	0	0
ENSG00000189343	RPS2P46	0	0	0	1.00759	0	0
ENSG00000251127	RP11-280G9.1	0	0	0	1.8399	0	0
ENSG00000170144	HNRNPA3	0	0	0	-1.14854	0	0
ENSG00000205670	SMIM11	0	0	0	-1.03557	0	0
ENSG00000245498	RP11-677M14.7	0	0	0	-2.03295	0	0
ENSG00000213139	CRYGS	0	0	0	-2.52761	0	0
ENSG00000103249	CLCN7	0	0	0	1.04024	0	0
ENSG00000158301	GPRASP2	0	0	0	-1.06582	0	0
ENSG00000105556	MIER2	0	0	0	1.03222	0	0
ENSG00000211454	AKR7L	0	0	0	-1.58324	0	0
ENSG00000110375	UPK2	0	0	0	1.47805	0	0
ENSG00000130045	NXNL2	0	0	0	-1.17446	0	0
ENSG00000144134	RABL2A	0	0	0	-1.1202	0	0
ENSG00000121350	PYROXD1	0	0	0	-1.12184	0	0
ENSG00000242574	HLA-DMB	0	0	0	-1.39985	0	0
ENSG00000254332	GS1-44D20.1	0	0	0	1.16834	0	0
ENSG00000177613	CSTF2T	0	0	0	-1.82888	0	0
ENSG00000141579	ZNF750	0	0	0	1.84903	0	0
ENSG00000164169	PRMT9	0	0	0	-1.26442	0	0
ENSG00000145779	TNFAIP8	0	0	0	1.10223	0	0
ENSG00000186792	HYAL3	0	0	0	1.27056	0	0
ENSG00000144827	ABHD10	0	0	0	-1.0638	0	0
ENSG00000120658	ENOX1	0	0	0	1.73017	0	0
ENSG00000187730	GABRD	0	0	0	1.58821	0	0
ENSG00000226380	AC058791.1	0	0	0	1.7918	0	0
ENSG00000251586	TET2-AS1	0	0	0	4.01224	0	0
ENSG00000169710	FASN	0	0	0	-1.55364	0	0
ENSG00000105341	ATP5SL	0	0	0	1.02106	0	0
ENSG00000252835	SCARNA21	0	0	0	2.16749	0	0
ENSG00000187686	KRT18P59	0	0	0	-5.54779	0	0
ENSG00000254509	RP11-677M14.6	0	0	0	-6.68273	0	0
ENSG00000197616	MYH6	0	0	0	-5.19401	0	0
ENSG00000240436	RP11-95I19.1	0	0	0	2.9737	0	0
ENSG00000225721	RP11-269F19.2	0	0	0	2.1594	0	0
ENSG00000139291	TMEM19	0	0	0	-1.47891	0	0
ENSG00000228314	CYP4F29P	0	0	0	-1.04886	0	0
ENSG00000229852	RP11-398K22.12	0	0	0	-1.07215	0	0
ENSG00000143479	DYRK3	0	0	0	-1.11521	0	0
ENSG00000249026	CTNNAP1	0	0	0	1.03983	0	0
ENSG00000109705	NKX3-2	0	0	0	-6.60947	0	0
ENSG00000176894	PXMP2	0	0	0	-1.50657	0	0
ENSG00000227295	ELL2P1	0	0	0	1.06326	0	0
ENSG00000179256	SMCO3	0	0	0	-2.85079	0	0
ENSG00000254398	RP11-578F21.2	0	0	0	-3.53999	0	0
ENSG00000176076	KCNE5	0	0	0	-5.29091	0	0
ENSG00000104883	PEX11G	0	0	0	-1.2422	0	0
ENSG00000213860	RPL21P75	0	0	0	-4.24751	0	0
ENSG00000247627	MTND4P12	0	0	0	-1.27843	0	0
ENSG00000203872	C6orf163	0	0	0	-1.60515	0	0
ENSG00000143355	LHX9	0	0	0	1.05073	0	0
ENSG00000231154	MORF4L2-AS1	0	0	0	-2.77756	0	0
ENSG00000230024	RP11-95P13.1	0	0	0	-1.76682	0	0
ENSG00000213703	RP5-849H19.2	0	0	0	4.23102	0	0
ENSG00000253532	CTD-2340D6.1	0	0	0	3.75424	0	0
ENSG00000254595	CTD-2010I16.1	0	0	0	-1.03103	0	0
ENSG00000178127	NDUFV2	0	0	0	1.01642	0	0
ENSG00000134627	PIWIL4	0	0	0	-1.27968	0	0
ENSG00000171295	ZNF440	0	0	0	-2.10621	0	0
ENSG00000182810	DDX28	0	0	0	-1.06793	0	0
ENSG00000239300	RP11-400L8.2	0	0	0	-1.23802	0	0
ENSG00000254348	RP11-1134I14.4	0	0	0	-5.46714	0	0
ENSG00000071189	SNX13	0	0	0	-1.30511	0	0
ENSG00000231156	AC093702.1	0	0	0	-2.40321	0	0
ENSG00000213085	CFAP45	0	0	0	1.11848	0	0
ENSG00000120322	PCDHB8	0	0	0	-1.14994	0	0
ENSG00000227640	SOX21-AS1	0	0	0	-1.05276	0	0
ENSG00000162032	SPSB3	0	0	0	2.46999	0	0
ENSG00000254561	RP11-196E1.3	0	0	0	3.43984	0	0
ENSG00000122203	KIAA1191	0	0	0	1.23705	0	0
ENSG00000182621	PLCB1	0	0	0	-1.42037	0	0
ENSG00000227060	LINC00629	0	0	0	-1.63742	0	0
ENSG00000228812	LAMA5-AS1	0	0	0	1.23997	0	0
ENSG00000201432	Y_RNA	0	0	0	-1.82047	0	0
ENSG00000167552	TUBA1A	0	0	0	-1.61543	0	0
ENSG00000125166	GOT2	0	0	0	1.04609	0	0
ENSG00000203326	ZNF525	0	0	0	-1.31708	0	0
ENSG00000182327	GLTPD2	0	0	0	-1.53766	0	0
ENSG00000254353		0	0	0	-5.76577	0	0
ENSG00000131379	C3orf20	0	0	0	-1.78423	0	0
ENSG00000171766	GATM	0	0	0	-1.47987	0	0
ENSG00000187123	LYPD6	0	0	0	1.28415	0	0
ENSG00000171817	ZNF540	0	0	0	-2.94576	0	0
ENSG00000244171	PBX2P1	0	0	0	1.39375	0	0
ENSG00000177108	ZDHHC22	0	0	0	2.09737	0	0
ENSG00000141753	IGFBP4	0	0	0	1.77222	0	0
ENSG00000168000	BSCL2	0	0	0	1.00727	0	0
ENSG00000140263	SORD	0	0	0	1.00315	0	0
ENSG00000152580	IGSF10	0	0	0	-1.20257	0	0
ENSG00000204628	GNB2L1	0	0	0	1.15794	0	0
ENSG00000248905	FMN1	0	0	0	-1.25386	0	0
ENSG00000143028	SYPL2	0	0	0	3.45048	0	0
ENSG00000174586	ZNF497	0	0	0	-1.11336	0	0
ENSG00000108452	ZNF29P	0	0	0	-5.19401	0	0
ENSG00000236088	COX10-AS1	0	0	0	-1.22442	0	0
ENSG00000155714	PDZD9	0	0	0	-5.19401	0	0
ENSG00000132965	ALOX5AP	0	0	0	2.76408	0	0
ENSG00000173258	ZNF483	0	0	0	-1.10268	0	0
ENSG00000125089	SH3TC1	0	0	0	1.19706	0	0
ENSG00000252200	snoZ6	0	0	0	-5.62417	0	0
ENSG00000203485	INF2	0	0	0	1.06992	0	0
ENSG00000130812	ANGPTL6	0	0	0	2.24635	0	0
ENSG00000124140	SLC12A5	0	0	0	-1.36703	0	0
ENSG00000187566	NHLRC1	0	0	0	-1.42162	0	0
ENSG00000177803	RP11-606P2.1	0	0	0	-3.57011	0	0
ENSG00000197746	PSAP	0	0	0	1.03489	0	0
ENSG00000019582	CD74	0	0	0	-5.62417	0	0
ENSG00000119121	TRPM6	0	0	0	-1.38708	0	0
ENSG00000105808	RASA4	0	0	0	-1.05731	0	0
ENSG00000162496	DHRS3	0	0	0	3.12026	0	0
ENSG00000197779	ZNF81	0	0	0	-1.31075	0	0
ENSG00000157703	SVOPL	0	0	0	-1.21308	0	0
ENSG00000133103	COG6	0	0	0	-1.08304	0	0
ENSG00000130158	DOCK6	0	0	0	1.02868	0	0
ENSG00000123388	HOXC11	0	0	0	-1.49599	0	0
ENSG00000223598	RP1-292B18.4	0	0	0	1.6396	0	0
ENSG00000157992	KRTCAP3	0	0	0	-1.13125	0	0
ENSG00000230042	AK3P3	0	0	0	-3.11878	0	0
ENSG00000162714	ZNF496	0	0	0	1.40127	0	0
ENSG00000073861	TBX21	0	0	0	3.64041	0	0
ENSG00000091073	DTX2	0	0	0	1.01322	0	0
ENSG00000254433	RP11-677I18.3	0	0	0	-1.8203	0	0
ENSG00000133393	FOPNL	0	0	0	-1.00965	0	0
ENSG00000182087	TMEM259	0	0	0	1.12168	0	0
ENSG00000147041	SYTL5	0	0	0	-1.50585	0	0
ENSG00000250027	RP11-563E2.2	0	0	0	-2.3446	0	0
ENSG00000161996	WDR90	0	0	0	1.12965	0	0
ENSG00000227888	FAM66A	0	0	0	-3.22251	0	0
ENSG00000153246	PLA2R1	0	0	0	-1.25055	0	0
ENSG00000170509	HSD17B13	0	0	0	-1.37402	0	0
ENSG00000253636	RP11-531A24.5	0	0	0	-2.01022	0	0
ENSG00000176092	AIM1L	0	0	0	1.41783	0	0
ENSG00000136040	PLXNC1	0	0	0	-2.24373	0	0
ENSG00000163666	HESX1	0	0	0	-1.53272	0	0
ENSG00000196569	LAMA2	0	0	0	-1.18348	0	0
ENSG00000185122	HSF1	0	0	0	1.64941	0	0
ENSG00000204054	LINC00963	0	0	0	1.11441	0	0
ENSG00000155368	DBI	0	0	0	-1.00822	0	0
ENSG00000137216	TMEM63B	0	0	0	1.1297	0	0
ENSG00000230155	RP3-477O4.14	0	0	0	2.46821	0	0
ENSG00000184162	NR2C2AP	0	0	0	1.0808	0	0
ENSG00000083814	ZNF671	0	0	0	-1.33701	0	0
ENSG00000183281	PLGLB1	0	0	0	-1.58236	0	0
ENSG00000237801	AMDP1	0	0	0	-5.29091	0	0
ENSG00000182670	TTC3	0	0	0	-1.24705	0	0
ENSG00000150628	SPATA4	0	0	0	-1.34455	0	0
ENSG00000252487	RNY4P20	0	0	0	5.83733	0	0
ENSG00000240207	RP11-379F4.4	0	0	0	-1.04262	0	0
ENSG00000213613	RP11-380G5.3	0	0	0	1.62454	0	0
ENSG00000120068	HOXB8	0	0	0	-1.48171	0	0
ENSG00000122042	UBL3	0	0	0	-1.83261	0	0
ENSG00000175455	CCDC14	0	0	0	-1.3665	0	0
ENSG00000187189	TSPYL4	0	0	0	-2.13657	0	0
ENSG00000129910	CDH15	0	0	0	2.34524	0	0
ENSG00000085840	ORC1	0	0	0	1.14862	0	0
ENSG00000174225	ARL13A	0	0	0	-2.35978	0	0
ENSG00000178750	STX19	0	0	0	-5.19401	0	0
ENSG00000197561	ELANE	0	0	0	2.76935	0	0
ENSG00000105641	SLC5A5	0	0	0	1.27123	0	0
ENSG00000198807	PAX9	0	0	0	1.15084	0	0
ENSG00000187193	MT1X	0	0	0	3.62909	0	0
ENSG00000175087	PDIK1L	0	0	0	-1.58454	0	0
ENSG00000183778	B3GALT5	0	0	0	-1.11072	0	0
ENSG00000207199	SNORD38	0	0	0	2.9737	0	0
ENSG00000187800	PEAR1	0	0	0	2.04945	0	0
ENSG00000245522	RP11-540A21.2	0	0	0	2.4327	0	0
ENSG00000231625	CTD-2104P17.1	0	0	0	-1.70595	0	0
ENSG00000064102	ASUN	0	0	0	1.06369	0	0
ENSG00000165288	BRWD3	0	0	0	-1.10276	0	0
ENSG00000196267	ZNF836	0	0	0	-1.73068	0	0
ENSG00000198642	KLHL9	0	0	0	-1.01631	0	0
ENSG00000156239	N6AMT1	0	0	0	-1.54949	0	0
ENSG00000156886	ITGAD	0	0	0	-1.45309	0	0
ENSG00000249947	XBP1P1	0	0	0	-2.86218	0	0
ENSG00000196821	C6orf106	0	0	0	1.44058	0	0
ENSG00000196387	ZNF140	0	0	0	-1.04262	0	0
ENSG00000214027	ARPC3P5	0	0	0	-1.54266	0	0
ENSG00000125084	WNT1	0	0	0	1.47404	0	0
ENSG00000164520	RAET1E	0	0	0	1.0116	0	0
ENSG00000197816	CCDC180	0	0	0	-1.75237	0	0
ENSG00000106399	RPA3	0	0	0	-1.05142	0	0
ENSG00000229930	RP11-504P24.5	0	0	0	-6.64657	0	0
ENSG00000108785	HSD17B1P1	0	0	0	-1.19096	0	0
ENSG00000213096	ZNF254	0	0	0	-2.31188	0	0
ENSG00000112218	GPR63	0	0	0	-1.39298	0	0
ENSG00000124067	SLC12A4	0	0	0	1.71307	0	0
ENSG00000251574	RP11-6N13.1	0	0	0	-5.38172	0	0
ENSG00000106477	CEP41	0	0	0	-1.13507	0	0
ENSG00000130038	CRACR2A	0	0	0	-1.74023	0	0
ENSG00000179909	ZNF154	0	0	0	-2.26943	0	0
ENSG00000178502	KLHL11	0	0	0	-1.27049	0	0
ENSG00000170373	CST1	0	0	0	-2.10509	0	0
ENSG00000172985	SH3RF3	0	0	0	1.70866	0	0
ENSG00000110660	SLC35F2	0	0	0	1.05925	0	0
ENSG00000230834	AC068580.7	0	0	0	-1.82047	0	0
ENSG00000142619	PADI3	0	0	0	1.99152	0	0
ENSG00000244490	RWDD4P1	0	0	0	-1.42965	0	0
ENSG00000167747	C19orf48	0	0	0	1.67461	0	0
ENSG00000152284	TCF7L1	0	0	0	2.27061	0	0
ENSG00000196911	KPNA5	0	0	0	-2.2326	0	0
ENSG00000164548	TRA2A	0	0	0	-1.49531	0	0
ENSG00000120729	MYOT	0	0	0	-1.61761	0	0
ENSG00000138346	DNA2	0	0	0	-1.1813	0	0
ENSG00000198816	ZNF358	0	0	0	1.60672	0	0
ENSG00000161835	GRASP	0	0	0	-2.58013	0	0
ENSG00000253731	PCDHGA6	0	0	0	-2.15478	0	0
ENSG00000039560	RAI14	0	0	0	1.06869	0	0
ENSG00000102572	STK24	0	0	0	1.04117	0	0
ENSG00000228915	OR7E128P	0	0	0	-5.46714	0	0
ENSG00000092439	TRPM7	0	0	0	-1.33931	0	0
ENSG00000173928	SWSAP1	0	0	0	-1.66647	0	0
ENSG00000185596	WASH3P	0	0	0	1.26566	0	0
ENSG00000184277	TM2D3	0	0	0	-1.32631	0	0
ENSG00000090266	NDUFB2	0	0	0	-1.07983	0	0
ENSG00000205213	LGR4	0	0	0	-1.7006	0	0
ENSG00000168427	KLHL30	0	0	0	1.50627	0	0
ENSG00000136541	ERMN	0	0	0	-5.89471	0	0
ENSG00000054277	OPN3	0	0	0	1.08097	0	0
ENSG00000124575	HIST1H1D	0	0	0	2.0045	0	0
ENSG00000186198	SLC51B	0	0	0	-1.29101	0	0
ENSG00000178409	BEND3	0	0	0	-1.46051	0	0
ENSG00000240914	RPL15P2	0	0	0	-2.06235	0	0
ENSG00000182150	ERCC6L2	0	0	0	-1.22217	0	0
ENSG00000188522	FAM83G	0	0	0	1.77032	0	0
ENSG00000152147	GEMIN6	0	0	0	-1.04105	0	0
ENSG00000143158	MPC2	0	0	0	-1.06712	0	0
ENSG00000113924	HGD	0	0	0	-1.1636	0	0
ENSG00000196268	ZNF493	0	0	0	-4.59493	0	0
ENSG00000225462	FDPSP1	0	0	0	-1.45309	0	0
ENSG00000223617	LINC00370	0	0	0	-5.38172	0	0
ENSG00000249846	RP11-77P16.4	0	0	0	-2.69547	0	0
ENSG00000235060	VDAC1P4	0	0	0	4.01224	0	0
ENSG00000134830	C5AR2	0	0	0	-1.61017	0	0
ENSG00000057657	PRDM1	0	0	0	1.12633	0	0
ENSG00000248208	RP11-153M7.1	0	0	0	1.18543	0	0
ENSG00000114544	SLC41A3	0	0	0	1.0817	0	0
ENSG00000254207	RP11-43A14.1	0	0	0	1.50411	0	0
ENSG00000188660	LINC00319	0	0	0	1.28141	0	0
ENSG00000234281	LANCL1-AS1	0	0	0	-2.30133	0	0
ENSG00000149527	PLCH2	0	0	0	2.37315	0	0
ENSG00000177946	CENPBD1	0	0	0	-1.00589	0	0
ENSG00000174928	C3orf33	0	0	0	-1.00832	0	0
ENSG00000079385	CEACAM1	0	0	0	-1.02178	0	0
ENSG00000006016	CRLF1	0	0	0	1.17042	0	0
ENSG00000107859	PITX3	0	0	0	3.43984	0	0
ENSG00000089692	LAG3	0	0	0	-1.37834	0	0
ENSG00000225880	LINC00115	0	0	0	-1.3663	0	0
ENSG00000118849	RARRES1	0	0	0	-1.01754	0	0
ENSG00000161277	THAP8	0	0	0	1.47877	0	0
ENSG00000170899	GSTA4	0	0	0	-1.27625	0	0
ENSG00000225193	RPS12P26	0	0	0	2.60983	0	0
ENSG00000140600	SH3GL3	0	0	0	3.75454	0	0
ENSG00000176087	SLC35A4	0	0	0	1.05055	0	0
ENSG00000176171	BNIP3	0	0	0	2.51024	0	0
ENSG00000171148	TADA3	0	0	0	1.33943	0	0
ENSG00000108878	CACNG1	0	0	0	3.45483	0	0
ENSG00000179766	ATP8B5P	0	0	0	-1.79308	0	0
ENSG00000100353	EIF3D	0	0	0	1.00222	0	0
ENSG00000159708	LRRC36	0	0	0	-2.23023	0	0
ENSG00000254449	SF3A3P2	0	0	0	1.90678	0	0
ENSG00000113368	LMNB1	0	0	0	-1.2606	0	0
ENSG00000160131	VMA21	0	0	0	-1.06493	0	0
ENSG00000156273	BACH1	0	0	0	1.03438	0	0
ENSG00000243069	ARHGEF26-AS1	0	0	0	-5.89471	0	0
ENSG00000205155	PSENEN	0	0	0	-2.26411	0	0
ENSG00000148123	RP11-35N6.1	0	0	0	-2.01711	0	0
ENSG00000145506	NKD2	0	0	0	1.51137	0	0
ENSG00000174749	C4orf32	0	0	0	-2.0255	0	0
ENSG00000127585	FBXL16	0	0	0	2.18666	0	0
ENSG00000075336	TIMM21	0	0	0	-1.05091	0	0
ENSG00000229822	RP5-1174J21.2	0	0	0	3.43984	0	0
ENSG00000230069	LRRC37A15P	0	0	0	1.13039	0	0
ENSG00000105131	EPHX3	0	0	0	-5.46714	0	0
ENSG00000156299	TIAM1	0	0	0	-1.05151	0	0
ENSG00000176058	TPRN	0	0	0	1.33123	0	0
ENSG00000234817	RP3-400B16.1	0	0	0	-5.46714	0	0
ENSG00000204599	TRIM39	0	0	0	1.02387	0	0
ENSG00000188779	SKOR1	0	0	0	-1.42795	0	0
ENSG00000228751	AC004022.8	0	0	0	-2.19013	0	0
ENSG00000100442	FKBP3	0	0	0	-1.02139	0	0
ENSG00000239887	C1orf226	0	0	0	1.02208	0	0
ENSG00000158748	HTR6	0	0	0	2.18096	0	0
ENSG00000160972	PPP1R16A	0	0	0	1.23288	0	0
ENSG00000133805	AMPD3	0	0	0	2.59633	0	0
ENSG00000180113	TDRD6	0	0	0	-3.57444	0	0
ENSG00000188070	C11orf95	0	0	0	-1.07509	0	0
ENSG00000183628	DGCR6	0	0	0	1.14487	0	0
ENSG00000175898		0	0	0	2.90688	0	0
ENSG00000214654	RP11-27I1.4	0	0	0	-1.11748	0	0
ENSG00000173542	MOB1B	0	0	0	-1.67794	0	0
ENSG00000110880	CORO1C	0	0	0	1.2776	0	0
ENSG00000176170	SPHK1	0	0	0	1.35491	0	0
ENSG00000109181	UGT2B10	0	0	0	-6.49209	0	0
ENSG00000162086	ZNF75A	0	0	0	-1.78707	0	0
ENSG00000138315	OIT3	0	0	0	-2.74913	0	0
ENSG00000177542	SLC25A22	0	0	0	1.33637	0	0
ENSG00000149743	TRPT1	0	0	0	1.47282	0	0
ENSG00000188596	CFAP54	0	0	0	-1.15827	0	0
ENSG00000188659	FAM154B	0	0	0	-1.6882	0	0
ENSG00000221520	MIR1285-1	0	0	0	-4.04791	0	0
ENSG00000188501	LCTL	0	0	0	-1.72399	0	0
ENSG00000230823	CBX1P1	0	0	0	1.24994	0	0
ENSG00000184226	PCDH9	0	0	0	-2.31057	0	0
ENSG00000186854	TRABD2A	0	0	0	1.12951	0	0
ENSG00000179241	LDLRAD3	0	0	0	1.41245	0	0
ENSG00000170324	FRMPD2	0	0	0	-5.38172	0	0
ENSG00000082684	SEMA5B	0	0	0	2.33127	0	0
ENSG00000115539	PDCL3	0	0	0	-1.05614	0	0
ENSG00000231160	KLF3-AS1	0	0	0	-1.3248	0	0
ENSG00000152193	RNF219	0	0	0	-1.59214	0	0
ENSG00000166596	CFAP52	0	0	0	-2.94463	0	0
ENSG00000246575	AC093162.5	0	0	0	-1.11228	0	0
ENSG00000167772	ANGPTL4	0	0	0	6.95255	0	0
ENSG00000235241	RP11-108M9.5	0	0	0	-3.11878	0	0
ENSG00000132749	MTL5	0	0	0	-1.0618	0	0
ENSG00000143473	KCNH1	0	0	0	1.04395	0	0
ENSG00000115590	IL1R2	0	0	0	-2.0906	0	0
ENSG00000102309	PIN4	0	0	0	-1.27452	0	0
ENSG00000149782	PLCB3	0	0	0	1.05742	0	0
ENSG00000105373	GLTSCR2	0	0	0	1.10278	0	0
ENSG00000111713	GYS2	0	0	0	-2.35208	0	0
ENSG00000189164	ZNF527	0	0	0	-1.02268	0	0
ENSG00000121621	KIF18A	0	0	0	-1.06669	0	0
ENSG00000128645	HOXD1	0	0	0	4.42095	0	0
ENSG00000253982	CTD-2336O2.1	0	0	0	-1.09012	0	0
ENSG00000132510	KDM6B	0	0	0	1.40296	0	0
ENSG00000239948	RN7SL368P	0	0	0	3.37492	0	0
ENSG00000182580	EPHB3	0	0	0	-1.77203	0	0
ENSG00000183072	NKX2-5	0	0	0	1.54929	0	0
ENSG00000215262	KCNU1	0	0	0	-5.38172	0	0
ENSG00000183023	SLC8A1	0	0	0	1.09384	0	0
ENSG00000161298	ZNF382	0	0	0	-5.29091	0	0
ENSG00000131845	ZNF304	0	0	0	-1.09794	0	0
ENSG00000115604	IL18R1	0	0	0	-1.45119	0	0
ENSG00000214650	RP11-83B20.1	0	0	0	1.37016	0	0
ENSG00000138101	DTNB	0	0	0	1.05679	0	0
ENSG00000229656	RP11-462L8.1	0	0	0	1.45811	0	0
ENSG00000248559	RP11-215P8.3	0	0	0	-1.66995	0	0
ENSG00000170791	CHCHD7	0	0	0	-1.08286	0	0
ENSG00000248966	BCLAF1P1	0	0	0	-2.94576	0	0
ENSG00000248367	CTB-129O4.1	0	0	0	-1.20517	0	0
ENSG00000162723	SLAMF9	0	0	0	3.75424	0	0
ENSG00000206688	SNORD116-18	0	0	0	3.75424	0	0
ENSG00000140464	PML	0	0	0	1.21909	0	0
ENSG00000214264	KCTD9P4	0	0	0	1.15701	0	0
ENSG00000117148	ACTL8	0	0	0	1.51916	0	0
ENSG00000105497	ZNF175	0	0	0	-1.75233	0	0
ENSG00000196337	CGB7	0	0	0	1.40559	0	0
ENSG00000102890	ELMO3	0	0	0	-1.01948	0	0
ENSG00000161203	AP2M1	0	0	0	1.1992	0	0
ENSG00000125780	TGM3	0	0	0	-1.32165	0	0
ENSG00000207954	MIR138-1	0	0	0	-5.9551	0	0
ENSG00000187242	KRT12	0	0	0	-1.26184	0	0
ENSG00000119661	DNAL1	0	0	0	-1.00561	0	0
ENSG00000075407	ZNF37A	0	0	0	-1.36743	0	0
ENSG00000140092	FBLN5	0	0	0	1.03333	0	0
ENSG00000105722	ERF	0	0	0	1.32091	0	0
ENSG00000254614	AP003068.23	0	0	0	-1.0154	0	0
ENSG00000132906	CASP9	0	0	0	1.00817	0	0
ENSG00000196639	HRH1	0	0	0	2.62276	0	0
ENSG00000176428	VPS37D	0	0	0	1.55887	0	0
ENSG00000175054	ATR	0	0	0	-1.64834	0	0
ENSG00000114023	FAM162A	0	0	0	2.06184	0	0
ENSG00000206168	Z69890.1	0	0	0	-5.89471	0	0
ENSG00000166165	CKB	0	0	0	1.24853	0	0
ENSG00000187866	FAM122A	0	0	0	-1.07524	0	0
ENSG00000157884	CIB4	0	0	0	-5.19401	0	0
ENSG00000214184	AC012487.2	0	0	0	-1.83121	0	0
ENSG00000245479	LINC01585	0	0	0	-5.38172	0	0
ENSG00000131748	STARD3	0	0	0	1.23276	0	0
ENSG00000124839	RAB17	0	0	0	-1.96811	0	0
ENSG00000166415	WDR72	0	0	0	-1.07695	0	0
ENSG00000138382	METTL5	0	0	0	-1.02588	0	0
ENSG00000126709	IFI6	0	0	0	-1.32569	0	0
ENSG00000204370	SDHD	0	0	0	-1.00198	0	0
ENSG00000204514	ZNF814	0	0	0	-1.30632	0	0
ENSG00000106682	EIF4H	0	0	0	1.03357	0	0
ENSG00000151366	NDUFC2	0	0	0	-2.47778	0	0
ENSG00000164129	NPY5R	0	0	0	-2.02019	0	0
ENSG00000107949	BCCIP	0	0	0	-1.00683	0	0
ENSG00000206190	ATP10A	0	0	0	1.18809	0	0
ENSG00000163516	ANKZF1	0	0	0	2.69291	0	0
ENSG00000196167	COLCA1	0	0	0	-2.16579	0	0
ENSG00000095752	IL11	0	0	0	1.23964	0	0
ENSG00000180198	RCC1	0	0	0	1.36655	0	0
ENSG00000088986	DYNLL1	0	0	0	-1.11118	0	0
ENSG00000177606	JUN	0	0	0	4.65724	0	0
ENSG00000254373	RP11-34P1.2	0	0	0	-1.10798	0	0
ENSG00000171109	MFN1	0	0	0	-1.02657	0	0
ENSG00000186517	ARHGAP30	0	0	0	-1.13592	0	0
ENSG00000248971	KRT8P46	0	0	0	1.15123	0	0
ENSG00000231381	RNF2P1	0	0	0	-3.68469	0	0
ENSG00000212993	POU5F1B	0	0	0	2.46588	0	0
ENSG00000162972	C2orf47	0	0	0	-1.06332	0	0
ENSG00000171045	TSNARE1	0	0	0	1.05345	0	0
ENSG00000171448	ZBTB26	0	0	0	-1.88996	0	0
ENSG00000149792	MRPL49	0	0	0	1.00482	0	0
ENSG00000158201	ABHD3	0	0	0	-1.09644	0	0
ENSG00000103707	MTFMT	0	0	0	-1.36343	0	0
ENSG00000170425	ADORA2B	0	0	0	1.36628	0	0
ENSG00000092607	TBX15	0	0	0	1.98585	0	0
ENSG00000187953	PMS2CL	0	0	0	1.3947	0	0
ENSG00000239388	ASB14	0	0	0	-1.62693	0	0
ENSG00000157303	SUSD3	0	0	0	1.18127	0	0
ENSG00000072657	TRHDE	0	0	0	-5.29091	0	0
ENSG00000250295	RP11-434I12.2	0	0	0	-1.16439	0	0
ENSG00000127527	EPS15L1	0	0	0	1.01132	0	0
ENSG00000228802	AC073641.2	0	0	0	-5.62417	0	0
ENSG00000229601	AL590762.10	0	0	0	2.23329	0	0
ENSG00000251026	RP11-138J23.1	0	0	0	-1.3032	0	0
ENSG00000140396	NCOA2	0	0	0	-1.00738	0	0
ENSG00000146221	TCTE1	0	0	0	2.57415	0	0
ENSG00000144120	TMEM177	0	0	0	-1.39525	0	0
ENSG00000158406	HIST1H4H	0	0	0	1.51794	0	0
ENSG00000174721	FGFBP3	0	0	0	-1.2918	0	0
ENSG00000176407	KCMF1	0	0	0	1.2924	0	0
ENSG00000228753	EIF4BP2	0	0	0	2.08938	0	0
ENSG00000111732	AICDA	0	0	0	1.98585	0	0
ENSG00000254281	KB-1507C5.4	0	0	0	-3.47778	0	0
ENSG00000143494	VASH2	0	0	0	-1.30126	0	0
ENSG00000226812	RP5-881L22.5	0	0	0	-2.23032	0	0
ENSG00000011132	APBA3	0	0	0	1.14396	0	0
ENSG00000248734	CTD-2260A17.1	0	0	0	-3.09739	0	0
ENSG00000213290	PGK1P2	0	0	0	1.22691	0	0
ENSG00000214029	ZNF891	0	0	0	-2.18356	0	0
ENSG00000254343	RP11-760H22.2	0	0	0	-1.35015	0	0
ENSG00000120820	GLT8D2	0	0	0	-2.67097	0	0
ENSG00000224281	SLC25A5-AS1	0	0	0	-2.40746	0	0
ENSG00000229344	RP5-857K21.7	0	0	0	-2.40097	0	0
ENSG00000198934	MAGEE1	0	0	0	-1.94799	0	0
ENSG00000243943	ZNF512	0	0	0	-1.30713	0	0
ENSG00000146039	SLC17A4	0	0	0	-6.27237	0	0
ENSG00000121858	TNFSF10	0	0	0	-1.69248	0	0
ENSG00000066468	FGFR2	0	0	0	-1.13424	0	0
ENSG00000189184	PCDH18	0	0	0	-5.76577	0	0
ENSG00000160868	CYP3A4	0	0	0	-2.3446	0	0
ENSG00000254054	RP11-156K13.3	0	0	0	2.10039	0	0
ENSG00000253708	RP11-51J9.4	0	0	0	1.58821	0	0
ENSG00000126243	LRFN3	0	0	0	1.62993	0	0
ENSG00000188493	C19orf54	0	0	0	1.18683	0	0
ENSG00000145358	DDIT4L	0	0	0	-1.61325	0	0
ENSG00000196455	PIK3R4	0	0	0	-1.17207	0	0
ENSG00000180616	SSTR2	0	0	0	-2.7984	0	0
ENSG00000249502	AC006160.5	0	0	0	-2.37658	0	0
ENSG00000251203	RP11-14I17.1	0	0	0	2.57415	0	0
ENSG00000196605	ZNF846	0	0	0	-2.40467	0	0
ENSG00000196693	ZNF33B	0	0	0	-1.65224	0	0
ENSG00000162889	MAPKAPK2	0	0	0	1.3648	0	0
ENSG00000112697	TMEM30A	0	0	0	-1.19382	0	0
ENSG00000142686	C1orf216	0	0	0	-1.03255	0	0
ENSG00000205808	PPAPDC2	0	0	0	-1.05889	0	0
ENSG00000163072	NOSTRIN	0	0	0	-1.51996	0	0
ENSG00000177181	RIMKLA	0	0	0	2.27597	0	0
ENSG00000171532	NEUROD2	0	0	0	-6.31907	0	0
ENSG00000239552	HOXB-AS2	0	0	0	-2.0415	0	0
ENSG00000240758	RP11-155G14.6	0	0	0	-5.29091	0	0
ENSG00000185215	TNFAIP2	0	0	0	1.19097	0	0
ENSG00000181322	NME9	0	0	0	-1.2404	0	0
ENSG00000126934	MAP2K2	0	0	0	1.05806	0	0
ENSG00000144040	SFXN5	0	0	0	-1.03404	0	0
ENSG00000206344	HCG27	0	0	0	-1.87403	0	0
ENSG00000167535	CACNB3	0	0	0	1.30677	0	0
ENSG00000182600	C2orf82	0	0	0	-1.20778	0	0
ENSG00000113296	THBS4	0	0	0	-1.85567	0	0
ENSG00000178631	ACTG1P1	0	0	0	-1.58617	0	0
ENSG00000117525	F3	0	0	0	1.26029	0	0
ENSG00000138100	TRIM54	0	0	0	-2.10621	0	0
ENSG00000244349	HCG16	0	0	0	-2.5214	0	0
ENSG00000134324	LPIN1	0	0	0	-1.0014	0	0
ENSG00000136940	PDCL	0	0	0	-1.36422	0	0
ENSG00000104951	IL4I1	0	0	0	2.16587	0	0
ENSG00000123983	ACSL3	0	0	0	-1.04074	0	0
ENSG00000166762	CATSPER2	0	0	0	-1.12447	0	0
ENSG00000251957	RNU6-1095P	0	0	0	-3.11878	0	0
ENSG00000023445	BIRC3	0	0	0	1.41585	0	0
ENSG00000213413	PVRIG	0	0	0	-2.04667	0	0
ENSG00000249884	RNF103-CHMP3	0	0	0	2.18843	0	0
ENSG00000171720	HDAC3	0	0	0	1.82774	0	0
ENSG00000114251	WNT5A	0	0	0	-1.50898	0	0
ENSG00000231549	USMG5P1	0	0	0	-1.7316	0	0
ENSG00000214193	SH3D21	0	0	0	4.18247	0	0
ENSG00000228878	SEPT7-AS1	0	0	0	-1.34355	0	0
ENSG00000168661	ZNF30	0	0	0	-1.40166	0	0
ENSG00000124193	SRSF6	0	0	0	-1.28355	0	0
ENSG00000197566	ZNF624	0	0	0	-1.31525	0	0
ENSG00000243587	C6orf183	0	0	0	-1.01413	0	0
ENSG00000132141	CCT6B	0	0	0	-1.12143	0	0
ENSG00000186862	PDZD7	0	0	0	1.32008	0	0
ENSG00000171873	ADRA1D	0	0	0	-1.23281	0	0
ENSG00000163013	FBXO41	0	0	0	1.63556	0	0
ENSG00000104447	TRPS1	0	0	0	-1.09586	0	0
ENSG00000175175	PPM1E	0	0	0	-1.27968	0	0
ENSG00000100053	CRYBB3	0	0	0	-2.45837	0	0
ENSG00000106624	AEBP1	0	0	0	2.18096	0	0
ENSG00000107443	CCNJ	0	0	0	-1.49581	0	0
ENSG00000138794	CASP6	0	0	0	-1.02848	0	0
ENSG00000170298	LGALS9B	0	0	0	-1.08265	0	0
ENSG00000248858	FLJ46284	0	0	0	-3.11943	0	0
ENSG00000237768	RP11-344N10.2	0	0	0	4.58877	0	0
ENSG00000204052	LRRC73	0	0	0	1.15356	0	0
ENSG00000165507	C10orf10	0	0	0	1.3423	0	0
ENSG00000137563	GGH	0	0	0	-1.33774	0	0
ENSG00000174197	MGA	0	0	0	-1.46333	0	0
ENSG00000230701	FBXW4P1	0	0	0	2.27398	0	0
ENSG00000119927	GPAM	0	0	0	-2.18578	0	0
ENSG00000229562	ZFYVE9P1	0	0	0	2.09737	0	0
ENSG00000164161	HHIP	0	0	0	-2.02058	0	0
ENSG00000202290	RNA5SP37	0	0	0	1.59624	0	0
ENSG00000103316	CRYM	0	0	0	-1.07617	0	0
ENSG00000247934	RP11-967K21.1	0	0	0	-1.98606	0	0
ENSG00000025772	TOMM34	0	0	0	1.05476	0	0
ENSG00000128567	PODXL	0	0	0	1.15669	0	0
ENSG00000240898	RP11-48B14.1	0	0	0	-1.16973	0	0
ENSG00000232344	AC087163.2	0	0	0	-1.19643	0	0
ENSG00000126759	CFP	0	0	0	-1.02862	0	0
ENSG00000141469	SLC14A1	0	0	0	-2.991	0	0
ENSG00000077454	LRCH4	0	0	0	1.01994	0	0
ENSG00000175985	PLEKHD1	0	0	0	-1.74713	0	0
ENSG00000228816	AK3P5	0	0	0	1.80565	0	0
ENSG00000174485	DENND4A	0	0	0	-1.0745	0	0
ENSG00000208002	MIR643	0	0	0	-2.45837	0	0
ENSG00000167930	ITFG3	0	0	0	1.82375	0	0
ENSG00000179168	GGN	0	0	0	-1.17962	0	0
ENSG00000253910	PCDHGB2	0	0	0	-2.19849	0	0
ENSG00000188992	LIPI	0	0	0	-4.11074	0	0
ENSG00000227038	AC005077.12	0	0	0	1.10167	0	0
ENSG00000197170	PSMD12	0	0	0	-1.92152	0	0
ENSG00000174808	BTC	0	0	0	-1.26361	0	0
ENSG00000126262	FFAR2	0	0	0	-5.46714	0	0
ENSG00000124145	SDC4	0	0	0	1.71206	0	0
ENSG00000197579	TOPORS	0	0	0	-1.34541	0	0
ENSG00000171451	DSEL	0	0	0	-1.42831	0	0
ENSG00000103148	NPRL3	0	0	0	1.12966	0	0
ENSG00000188153	COL4A5	0	0	0	-1.04802	0	0
ENSG00000213626	LBH	0	0	0	3.16076	0	0
ENSG00000229647	AC007879.7	0	0	0	2.72799	0	0
ENSG00000047056	WDR37	0	0	0	-1.12072	0	0
ENSG00000252481	SCARNA13	0	0	0	-2.991	0	0
ENSG00000181544	FANCB	0	0	0	-1.2676	0	0
ENSG00000155957	TMBIM4	0	0	0	-1.28483	0	0
ENSG00000168273	SMIM4	0	0	0	-1.03895	0	0
ENSG00000127329	PTPRB	1.28468	0	0	2.57239	0	0
ENSG00000142185	TRPM2	1.07573	0	0	1.47334	0	0
ENSG00000164733	CTSB	1.12077	0	0	1.1105	0	0
ENSG00000149428	HYOU1	1.34308	0	0	1.37595	0	0
ENSG00000196453	ZNF777	1.52511	0	0	1.19357	0	0
ENSG00000129353	SLC44A2	1.0696	0	0	1.26518	0	0
ENSG00000182771	GRID1	1.8282	0	0	1.20097	0	0
ENSG00000127324	TSPAN8	-1.2315	0	0	-1.69297	0	0
ENSG00000115339	GALNT3	-2.67069	0	0	-5.54779	0	0
ENSG00000073111	MCM2	1.35661	0	0	1.10348	0	0
ENSG00000164849	GPR146	3.22961	0	0	4.96291	0	0
ENSG00000248557	RP11-390G14.1	-1.03328	0	0	-1.47809	0	0
ENSG00000163435	ELF3	1.40275	0	0	3.0715	0	0
ENSG00000141540	TTYH2	1.35499	0	0	2.07392	0	0
ENSG00000113248	PCDHB15	-1.24873	0	0	-1.49562	0	0
ENSG00000119705	SLIRP	-1.08197	0	0	-1.10031	0	0
ENSG00000100345	MYH9	1.34836	0	0	1.08685	0	0
ENSG00000144043	TEX261	1.2188	0	0	1.64554	0	0
ENSG00000165917	RAPSN	-1.16427	0	0	-3.62854	0	0
ENSG00000151014	CCRN4L	1.08477	0	0	2.47933	0	0
ENSG00000252503	RNU6-531P	-1.40225	0	0	-5.62417	0	0
ENSG00000253796	RP11-1084E5.1	-1.35487	0	0	-1.14698	0	0
ENSG00000141682	PMAIP1	-1.48898	0	0	-1.58998	0	0
ENSG00000225472	RP11-120J1.1	-2.30122	0	0	-2.94576	0	0
ENSG00000252412	Y_RNA	-1.9721	0	0	-2.08108	0	0
ENSG00000227036	LINC00511	1.04706	0	0	1.7558	0	0
ENSG00000006432	MAP3K9	1.00789	0	0	1.15428	0	0
ENSG00000127220	ABHD8	1.0534	0	0	1.41604	0	0
ENSG00000177963	RIC8A	1.37903	0	0	1.31213	0	0
ENSG00000173915	USMG5	-1.56998	0	0	-1.47092	0	0
ENSG00000167962	ZNF598	1.09241	0	0	1.28671	0	0
ENSG00000112039	FANCE	1.12733	0	0	1.41161	0	0
ENSG00000183258	DDX41	1.39832	0	0	2.81059	0	0
ENSG00000214009	PCNAP3	-7.07884	0	0	-3.11878	0	0
ENSG00000103549	RNF40	1.18462	0	0	1.03337	0	0
ENSG00000229422	RP11-262H14.5	-1.61814	0	0	-1.73692	0	0
ENSG00000008324	SS18L2	-1.09734	0	0	-1.36148	0	0
ENSG00000146670	CDCA5	1.07536	0	0	1.60408	0	0
ENSG00000112640	PPP2R5D	1.10621	0	0	1.15777	0	0
ENSG00000186501	TMEM222	1.02494	0	0	1.03237	0	0
ENSG00000111700	SLCO1B3	-1.26948	0	0	-1.22227	0	0
ENSG00000164850	GPER1	1.2719	0	0	1.42096	0	0
ENSG00000114646	CSPG5	1.12325	0	0	1.29153	0	0
ENSG00000103196	CRISPLD2	1.42325	0	0	1.78802	0	0
ENSG00000120254	MTHFD1L	1.08329	0	0	1.14938	0	0
ENSG00000161682	FAM171A2	1.98681	0	0	1.29384	0	0
ENSG00000109501	WFS1	1.21063	0	0	1.00552	0	0
ENSG00000101189	MRGBP	1.06546	0	0	2.27337	0	0
ENSG00000169435	RASSF6	-1.09694	0	0	-2.34625	0	0
ENSG00000120471	TP53AIP1	-1.71024	0	0	-5.38172	0	0
ENSG00000197540	GZMM	1.23715	0	0	1.48606	0	0
ENSG00000196646	ZNF136	-1.01395	0	0	-2.10882	0	0
ENSG00000121297	TSHZ3	1.1249	0	0	1.07352	0	0
ENSG00000035115	SH3YL1	-1.02696	0	0	-1.3569	0	0
ENSG00000135362	PRR5L	1.23009	0	0	1.96146	0	0
ENSG00000172172	MRPL13	0	-1.0263	0	-1.32159	0	0
ENSG00000253347	CTD-2026D20.2	0	-2.3132	0	-6.53229	0	0
ENSG00000167232	ZNF91	0	-1.632	0	-2.62094	0	0
ENSG00000164114	MAP9	0	-1.51802	0	-2.11898	0	0
ENSG00000152582	SPEF2	0	-1.11676	0	-2.30113	0	0
ENSG00000175322	ZNF519	0	-1.4498	0	-2.87397	0	0
ENSG00000182359	KBTBD3	0	-1.48237	0	-1.64759	0	0
ENSG00000157240	FZD1	0	1.10318	0	1.00289	0	0
ENSG00000175893	ZDHHC21	0	-1.50701	0	-1.88653	0	0
ENSG00000091831	ESR1	0	-1.58423	0	-1.35602	0	0
ENSG00000166780	C16orf45	0	1.02331	0	1.42603	0	0
ENSG00000202198	RN7SK	0	2.98572	0	4.87722	0	0
ENSG00000223404	LINC00397	0	-2.40728	0	-2.94576	0	0
ENSG00000171621	SPSB1	0	1.24492	0	1.36274	0	0
ENSG00000162975	KCNF1	0	1.60081	0	1.34231	0	0
ENSG00000174516	PELI3	0	1.28785	0	1.48485	0	0
ENSG00000207291	RNU6-30P	0	-2.70429	0	-5.62417	0	0
[truncated: 3,909 more rows]
