# Supplementary material for: An integrated genomic and transcriptomic survey of mucormycosis-causing fungi
Source: Nat Commun. 2016 Jul 22;7:12218. doi: 10.1038/ncomms12218 (PMC4961843; doi:10.1038/ncomms12218)
Supplement: Supplementary Data 9 — Upstream regulator analysis of host genes' expression. [file ncomms12218-s10.xls]

## Sheet: Sheet0
Supplementary Data 9. Upstream Regulator Analysis
Values represent Z-scores. A value >2 indicates predicted activation upon infection. A value < -2 indicates predicted repression upon infection.
Upstream regulators	R. delemar 99-880 vs. uninfected; 6h	R. delemar 99-880 vs. uninfected; 16h	R. oryzae 99-892 vs. uninfected; 6h	R. oryzae 99-892 vs. uninfected; 16h	M. circinelliodes NRRL3636 vs. uninfected; 6h	M. circinelliodes NRRL3636 vs. uninfected; 16h
NUPR1	4.34086826048683	8.781378428193559	4.323460152737352	9.239650102715935	3.771711342562273	8.351822626018263
TNF	4.31182268553349	4.177756207816289	3.823876229059365	2.8152490882711874	3.2831038607555643	2.962294600616765
TGFB1	3.644787424450016	3.3595177082187564	3.4445225444477297	2.9606146710716232	2.750307855256219	3.307438519207038
NEDD9	3.3166247903554	3.6055512754639896	2.82842712474619	3.6055512754639896	2.4494897427831783	3.464101615137755
PDGF BB	2.3754077078313713	4.600673341039077	2.533510611639467	3.2770835666964397	2.7136021011998728	3.5803048884473068
HIF1A	2.701782725381384	2.8256199267031126	2.779233335118605	4.026695455212232	2.7753846293444684	3.2356854599045226
ERBB2	2.8942722045797455	2.6939084723024385	3.4502677904891605	2.5149088631001777	2.8736848324283986	3.4661010967559824
CD24	-2.0	-3.499999999999999	0	-3.7712361663282525	-2.0	-4.242640687119284
SYVN1	3.6380343755449944	2.0426487199475707	1.697749375254331	2.745625891934577	2.7136021011998728	2.0426487199475707
TREM1	3.3166247903554	3.127716210856122	2.1105794120443453	2.6678918753996625	0	3.156820749009882
TGM2	2.1677749238102995	1.7487657985510288	2.6880409055247716	2.1514114968019085	2.8804460933976346	2.444064509671058
COL18A1	-2.8907649055449722	-2.3094010767585034	-2.4327007187250236	-2.0344711469278987	-2.4494897427831783	-1.9414506867883021
HIC1	-2.137667011759445	-2.5298221281347035	-2.629502940535666	-3.302371932014698	0	-3.162277660168379
TCR	1.4667403071356404	2.257221864335432	2.4237042909092814	2.576987465074689	2.056930684957835	2.2580523205378835
IL1A	3.0601184541881903	3.1433946624273785	0	2.6369449961997105	0	2.3731461615434366
KDM5B	1.2421180068162372	1.5707174426584596	0.6616931598844267	3.359311550491297	2.0455022859899348	2.167836068973962
IgG	-1.8058644735459213	-2.7650009190420093	0	-3.4412360080584263	0	-2.734702766625632
EPAS1	1.999849119233311	2.63065345006215	1.0674899923282326	1.4570952792982605	1.798887943655296	1.7829211836253076
ERK1/2	2.002902273112436	3.5839447811280176	2.6850359324350555	0.7580980435789034	0	1.0156667501540162
NFkB (complex)	0	2.590190479520106	2.372894989381247	0	2.4327007187250236	2.220187209624969
F7	2.23606797749979	2.5859545510943334	0	2.1602468994692865	0	2.59762652269372
PGR	2.934290867157133	1.9399080502032156	0	2.321524000352037	0	2.087465677171214
ERK	2.3918796866427354	2.917931577854815	1.4110813025753959	1.0229915092057105	0	1.5231381459980013
MAP2K1/2	0	2.59587233334884	0	2.7997695757721486	0	2.7593780067638414
EHF	2.5298221281347035	1.889822365046136	2.23606797749979	0.758098	0	1.1547005383792517
IL1B	3.050237938771525	1.7533981969884733	0	1.1955109633595682	0	0.9827893500935775
MAP2K1	0	2.5470174560607277	0	1.2575153686480802	1.3867504905630728	1.4110813025753959
Pkc(s)	0	0.3592106040535497	0	-2.5027314517936916	-1.9414506867883021	0
Jnk	0	2.955635264459023	0	0	0	0.6488856845230501
CD40LG	0	0	0	0	0	2.612952914956528
